# Supplementary material for: Machine Learning Heuristics on Gingivobuccal Cancer Gene Datasets Reveals Key Candidate Attributes for Prognosis
Source: Genes (Basel). 2022 Dec 16;13(12):2379. doi: 10.3390/genes13122379 (PMC9777687; doi:10.3390/genes13122379)
Supplement: Supplementary file 1 [file genes-13-02379-s001.zip]

Archive with 5 entries (5 files):
- Figure S1/Binary Score conditions.png
- Figure S1/BinaryScore PC.png
- Figure S1/Condition_keys.png
- Figure S1/ProteinChange_Keys.png
- Table S1.xls
