# Supplementary material for: Machine Learning Heuristics on Gingivobuccal Cancer Gene Datasets Reveals Key Candidate Attributes for Prognosis
Source: Genes (Basel). 2022 Dec 16;13(12):2379. doi: 10.3390/genes13122379 (PMC9777687; doi:10.3390/genes13122379)
Supplement: Supplementary file 1 [file genes-13-02379-s001.zip › Table S1.xls]

## Sheet: TP53
Gene(s),Protein change,Binary Score PC,Condition(s),Binary Score conditions ,Clinical significance (Last reviewed),Binary scoring CS,Review status,Binary scoring
ABR|ABR-AS1|ACADVL|ACAP1|ADPRM|AIPL1|ALOX12|ALOX12-AS1|ALOX12B|ALOX15|ALOX15B|ALOXE3|ANKFY1|ARHGAP44|ARHGAP44-AS1|ARHGEF15|ARRB2|ASGR1|ASGR2|ASPA|ATP1B2|ATP2A3|AURKB|BCL6B|BHLHA9|BORCS6|C17orf100|C17orf107|C17orf114|C17orf49|C17orf97|C1QBP|CAMKK1|CAMTA2|CAMTA2-AS1|CCDC42|CCDC92B|CD68|CDRT15|CFAP52|CHD3|CHRNB1|CHRNE|CLDN7|CLEC10A|CLUH|CNTROB|COX10|COX10-DT|CRK|CTC1|CTDNEP1|CTNS|CXCL16|CYB5D1|CYB5D…
ABR|ABR-AS1|ACADVL|ACAP1|ADPRM|AIPL1|ALOX12|ALOX12-AS1|ALOX12B|ALOX15|ALOX15B|ALOXE3|ANKFY1|ARHGEF15|ARRB2|ASGR1|ASGR2|ASPA|ATP1B2|ATP2A3|AURKB|BCL6B|BHLHA9|BORCS6|C17orf100|C17orf107|C17orf114|C17orf49|C17orf97|C1QBP|CAMKK1|CAMTA2|CAMTA2-AS1|CCDC42|CCDC92B|CD68|CFAP52|CHD3|CHRNB1|CHRNE|CLDN7|CLEC10A|CLUH|CNTROB|CRK|CTC1|CTDNEP1|CTNS|CXCL16|CYB5D1|CYB5D2|DERL2|DHRS7C|DHX33|DHX33-DT|DLG4|DNAH2|DNA…
ABR|ABR-AS1|ACADVL|ACAP1|AIPL1|ALOX12|ALOX12-AS1|ALOX15|ANKFY1|ARRB2|ASGR1|ASGR2|ASPA|ATP1B2|ATP2A3|BCL6B|BHLHA9|C17orf100|C17orf107|C17orf114|C17orf49|C17orf97|C1QBP|CAMKK1|CAMTA2|CAMTA2-AS1|CCDC92B|CD68|CHRNB1|CHRNE|CLDN7|CLEC10A|CLUH|CRK|CTDNEP1|CTNS|CXCL16|CYB5D2|DERL2|DHX33|DHX33-DT|DLG4|DOC2B|DPH1|DVL2|EIF4A1|EIF5A|ELP5|EMC6|ENO3|FBXO39|FGF11|FXR2|GABARAP|GEMIN4|GGT6|GLOD4|GLTPD2|GP1BA|GPS2…
ACADVL|ACAP1|ADPRM|AIPL1|ALOX12|ALOX12-AS1|ALOX12B|ALOX15B|ALOXE3|ARHGEF15|ASGR1|ASGR2|ATP1B2|AURKB|BCL6B|BORCS6|C17orf100|C17orf49|CCDC42|CD68|CFAP52|CHD3|CHRNB1|CLDN7|CLEC10A|CNTROB|CTC1|CTDNEP1|CYB5D1|DHRS7C|DLG4|DNAH2|DNAH9|DVL2|EFNB3|EIF4A1|EIF5A|ELP5|FBXO39|FGF11|FXR2|GABARAP|GAS7|GLP2R|GPS2|GSG1L2|GUCY2D|HES7|KCNAB3|KCTD11|KDM6B|KIAA0753|KRBA2|LINC00324|LOC100128288|LOC100996842|LOC1019282…
GUCY2D|KIAA0753|SENP3|GABARAP|WRAP53|DVL2|SNORA67|ATP1B2|TNFSF13|DLG4|SNORA48|KCTD11|WSCD1|RNASEK-C17orf49|CNTROB|SOX15|CHD3|TNK1|LOC121587573|MIR4520-1|LOC121852920|NAA38|ASGR1|ELP5|FBXO39|FGF11|SPEM3|LOC339166|TP53|MPDU1|PITPNM3|C17orf100|EIF5A|SLC35G6|SPEM2|TXNDC17|TNFSF12|MIR4520-2|LOC112533656|SAT2|AIPL1|MIR497HG|TMEM102|ALOX12-AS1|LOC121587572|MIR324|SLC16A11|SCARNA21|TEKT1|PLSCR3|SLC16A13|…
EIF4A1|TRK-TTT3-5|TMEM107|TRQ-CTG1-5|MPDU1|AURKB|DNAH2|FXR2|LINC00324|LOC100128288|SHBG|KCNAB3|LOC121587574|EFNB3|SLC25A35|LOC112533683|TRAPPC1|TRI-AAT4-1|PFAS|TRR-TCT2-1|TRS-GCT4-3|SOX15|HES7|ODF4|SNORA48|RNF222|LOC100996842|ALOX15B|ZBTB4|SNORA67|TRP-CGG1-3|TRG-GCC2-6|POLR2A|LOC106794092|TMEM88|MIR6883|RNF227|SLC35G6|TRT-AGT5-1|ARHGEF15|CNTROB|NAA38|RPL26|KDM6B|ATP1B2|RANGRF|CD68|TRW-CCA3-3|TRW-…
TP53,NA,0,Li-Fraumeni syndrome,1,"Pathogenic(Last reviewed: May 18, 2017)",1,"criteria provided, single submitter",1
TP53|WRAP53,NA,0,Li-Fraumeni syndrome,1,"Pathogenic(Last reviewed: Apr 1, 2016)",1,"criteria provided, single submitter",1
TP53,M1fs,1,B-cell chronic lymphocytic leukemia,1,"Pathogenic(Last reviewed: Mar 19, 2021)",1,no assertion criteria provided,0
TP53|WRAP53,NA,0,Li-Fraumeni syndrome,1,"Pathogenic(Last reviewed: Jun 10, 2019)",1,"criteria provided, single submitter",1
TRD-GTC2-11|ODF4|TRS-GCT4-3|CHD3|CNTROB|KRBA2|ALOXE3|LOC100128288|TRL-TAG1-1|TRP-CGG1-3|LOC116276454|TRAPPC1|TRR-TCT2-1|RNF227|MIR4521|LOC121587575|TP53|TRK-TTT3-5|HES7|LINC00324|CYB5D1|EFNB3|VAMP2|LOC106794092|TRT-AGT5-1|RPL26|AURKB|PFAS|TRI-AAT5-5|BORCS6|TRG-GCC2-6|RANGRF|CTC1|SCARNA21|TRT-AGT1-2|NAA38|GUCY2D|TRS-CGA1-1|LOC121587574|KDM6B|KCNAB3|TRQ-CTG1-5|ALOX15B|TRT-AGT1-1|TRG-TCC3-1|SNORD118…
TP53,NA,0,Li-Fraumeni syndrome,1,"Pathogenic(Last reviewed: Jan 14, 2019)",1,"criteria provided, single submitter",1
TP53,NA,0,Li-Fraumeni syndrome,1,"Pathogenic(Last reviewed: Aug 14, 2017)",1,"criteria provided, single submitter",1
ALOX12B|ALOX15B|GUCY2D|HES7|NAA38|ODF4|TRI-AAT5-5|TRK-TTT3-5|TRL-TAG1-1|TRW-CCA3-3|VAMP2|WRAP53|TRS-AGA2-6|TRS-CGA1-1|PER1|RNF227|RPL26|PFAS|RANGRF|SCARNA21|SLC25A35|LOC116276454|LOC121587574|LOC121587575|MIR4314|SNORD118|TMEM107|TMEM88|TRP-CGG1-3|TRT-AGT5-1|TRW-CCA1-1|TRQ-CTG1-5|TRR-TCT2-1|KCNAB3|KDM6B|MIR4521|MIR6883|CHD3|CNTROB|ALOXE3|ARHGEF15|AURKB|BORCS6|CTC1|CYB5D1|DNAH2|EFNB3|TRS-GCT4-3|TR…
TP53,"Q243fs, Q216fs, Q375fs, Q336fs",1,not provided,0,"Pathogenic(Last reviewed: Mar 23, 2015)",1,"criteria provided, single submitter",1
TP53,NA,0,Hereditary cancer-predisposing syndrome|not provided|Li-Fraumeni syndrome,1,"Pathogenic/Likely pathogenic(Last reviewed: Aug 27, 2020)",1,"criteria provided, multiple submitters, no conflicts",1
TP53,"S323fs, S362fs, S230fs, S203fs",1,Bone marrow failure syndrome 5|Diamond-Blackfan anemia,1,"Pathogenic(Last reviewed: May 18, 2020)",1,no assertion criteria provided,0
TP53,"S323fs, S362fs, S203fs, S230fs",1,Bone marrow failure syndrome 5|Diamond-Blackfan anemia,1,"Pathogenic(Last reviewed: May 18, 2020)",1,no assertion criteria provided,0
TP53,NA,0,Li-Fraumeni syndrome,1,"Pathogenic(Last reviewed: Feb 9, 2018)",1,"criteria provided, single submitter",1
TP53,"L191fs, L311fs, L350fs, L218fs",1,Hereditary cancer-predisposing syndrome,1,"Pathogenic(Last reviewed: Feb 21, 2019)",1,"criteria provided, single submitter",1
TP53,"E217*, E310*, E349*, E190*",1,not provided|Neoplasm of ovary,1,"Pathogenic(Last reviewed: Feb 7, 2017)",1,"criteria provided, single submitter",1
TP53,"E214*, E307*, E346*, E187*",1,Li-Fraumeni syndrome|Neoplasm of ovary,1,"Pathogenic(Last reviewed: Sep 17, 2019)",1,"criteria provided, single submitter",1
TP53,"E187fs, E346fs, E214fs, E307fs",1,Neoplasm of ovary,1,"Pathogenic(Last reviewed: Dec 1, 2018)",1,no assertion criteria provided,0
TP53,NA,0,Neoplasm of ovary,1,"Pathogenic(Last reviewed: Dec 1, 2018)",1,no assertion criteria provided,0
TP53,"M340fs, M181fs, M208fs, M301fs",1,Hereditary cancer-predisposing syndrome,1,"Pathogenic(Last reviewed: May 31, 2019)",1,"criteria provided, single submitter",1
TP53,"R210P, R303P, R342P, R183P",1,Hereditary cancer-predisposing syndrome|Li-Fraumeni syndrome|Neoplasm of ovary|not provided,1,"Pathogenic/Likely pathogenic(Last reviewed: Feb 11, 2020)",1,"criteria provided, multiple submitters, no conflicts",1
TP53,"R183fs, R303fs, R342fs, R210fs",1,Hereditary cancer-predisposing syndrome|Li-Fraumeni syndrome|Neoplasm of ovary,1,"Pathogenic(Last reviewed: Dec 8, 2019)",1,"criteria provided, multiple submitters, no conflicts",1
TP53,"R210*, R303*, R342*, R183*",1,Colonic diverticula|Gallbladder cancer|Hereditary cancer-predisposing syndrome|Neoplasm of ovary|Li-Fraumeni syndrome|not provided,1,"Pathogenic(Last reviewed: Feb 11, 2021)",1,"criteria provided, multiple submitters, no conflicts",1
TP53,"F209fs, F341fs, F182fs, F302fs",1,Li-Fraumeni syndrome,1,"Pathogenic(Last reviewed: Dec 26, 2019)",1,"criteria provided, single submitter",1
TP53,"M340fs, M181fs, M208fs, M301fs",1,Hereditary cancer-predisposing syndrome,1,"Pathogenic(Last reviewed: Jun 8, 2011)",1,"criteria provided, single submitter",1
TP53,"E180fs, E207fs, E300fs, E339fs",1,Li-Fraumeni syndrome,1,"Pathogenic(Last reviewed: Oct 5, 2020)",1,"criteria provided, single submitter",1
TP53,"E207*, E180*, E300*, E339*",1,Neoplasm of ovary,1,"Pathogenic(Last reviewed: Dec 1, 2018)",1,no assertion criteria provided,0
TP53,"E207*, E300*, E339*, E180*",1,Li-Fraumeni syndrome|Li-Fraumeni syndrome 1,1,"Pathogenic(Last reviewed: Feb 16, 2018)",1,"criteria provided, single submitter",1
TP53,"R298fs, R178fs, R205fs, R337fs",1,Hereditary cancer-predisposing syndrome,1,"Pathogenic(Last reviewed: Jul 25, 2016)",1,"criteria provided, single submitter",1
TP53,"R337H, R205H, R298H, R178H",1,"Squamous cell carcinoma of the head and neck|Hereditary cancer-predisposing syndrome|Breast neoplasm|not provided|Adrenocortical carcinoma, hereditary|Li-Fraumeni syndrome 1|Adrenocortical carcinoma, pediatric|Li-Fraumeni syndrome",1,"Pathogenic/Likely pathogenic(Last reviewed: Jun 17, 2021)",1,"criteria provided, multiple submitters, no conflicts",1
TP53,"R205C, R298C, R337C, R178C",1,Neoplasm of ovary|Hereditary cancer-predisposing syndrome|Li-Fraumeni syndrome 1|not provided|Li-Fraumeni syndrome,1,"Pathogenic/Likely pathogenic(Last reviewed: Oct 27, 2020)",1,"criteria provided, multiple submitters, no conflicts",1
TP53,"I293fs, I173fs, I200fs, I332fs",1,Neoplasm of ovary,1,"Pathogenic(Last reviewed: Dec 1, 2018)",1,no assertion criteria provided,0
TP53,NA,0,not provided|Hereditary cancer-predisposing syndrome|Li-Fraumeni syndrome,1,"Pathogenic(Last reviewed: Jan 9, 2019)",1,"criteria provided, multiple submitters, no conflicts",1
TP53,NA,0,Hereditary cancer-predisposing syndrome|not provided|Li-Fraumeni syndrome,1,"Pathogenic(Last reviewed: May 28, 2020)",1,"criteria provided, multiple submitters, no conflicts",1
TP53,NA,0,not provided|Li-Fraumeni syndrome|Neoplasm of ovary,1,"Pathogenic(Last reviewed: Dec 23, 2019)",1,"criteria provided, single submitter",1
TP53,NA,0,Neoplasm of ovary|Li-Fraumeni syndrome|not provided,1,"Pathogenic(Last reviewed: Nov 8, 2021)",1,"criteria provided, multiple submitters, no conflicts",1
TP53,NA,0,Hereditary cancer-predisposing syndrome|Li-Fraumeni syndrome,1,"Pathogenic(Last reviewed: Aug 28, 2019)",1,reviewed by expert panel,1
TP53,NA,0,Li-Fraumeni syndrome|not provided,1,"Pathogenic(Last reviewed: Feb 21, 2020)",1,"criteria provided, multiple submitters, no conflicts",1
TP53,"Q331fs, Q199fs, Q172fs, Q292fs",1,Li-Fraumeni syndrome,1,"Pathogenic(Last reviewed: Jun 22, 2017)",1,"criteria provided, single submitter",1
TP53,"Q199*, Q331*, Q292*, Q172*",1,Hereditary cancer-predisposing syndrome,1,"Pathogenic(Last reviewed: Mar 2, 2020)",1,"criteria provided, single submitter",1
TP53,"L198fs, L291fs, L330fs, L171fs",1,Li-Fraumeni syndrome,1,"Pathogenic(Last reviewed: Jun 29, 2019)",1,"criteria provided, single submitter",1
TP53,"L323fs, L164fs, L191fs, L284fs",1,Hereditary cancer-predisposing syndrome,1,"Pathogenic(Last reviewed: May 29, 2018)",1,"criteria provided, single submitter",1
TP53,"T290fs, T329fs, T197fs, T170fs",1,not provided,0,"Pathogenic(Last reviewed: Sep 13, 2016)",1,"criteria provided, single submitter",1
TP53,"Y168fs, Y195fs, Y327fs, Y288fs",1,Neoplasm of ovary,1,"Pathogenic(Last reviewed: Dec 1, 2018)",1,no assertion criteria provided,0
TP53,"Y168fs, Y288fs, Y327fs, Y195fs",1,Hereditary cancer-predisposing syndrome,1,"Pathogenic(Last reviewed: Jul 30, 2019)",1,"criteria provided, single submitter",1
TP53,"E194*, E287*, E326*, E167*",1,Hereditary cancer-predisposing syndrome|Neoplasm of ovary|Li-Fraumeni syndrome,1,"Pathogenic(Last reviewed: Nov 14, 2017)",1,"criteria provided, multiple submitters, no conflicts",1
TP53,"G193*, G286*, G325*, G166*",1,Li-Fraumeni syndrome,1,"Pathogenic(Last reviewed: Dec 6, 2018)",1,"criteria provided, single submitter",1
TP53,"K189*, K282*, K162*, K321*",1,Li-Fraumeni syndrome,1,"Pathogenic(Last reviewed: May 25, 2019)",1,"criteria provided, single submitter",1
TP53,"K161*, K188*, K281*, K320*",1,Li-Fraumeni syndrome,1,"Pathogenic(Last reviewed: Oct 12, 2020)",1,"criteria provided, single submitter",1
TP53,"P159fs, P186fs, P279fs, P318fs",1,Hereditary cancer-predisposing syndrome,1,"Pathogenic(Last reviewed: Nov 14, 2018)",1,"criteria provided, single submitter",1
TP53,"Q158fs, Q317fs, Q185fs, Q278fs",1,Hereditary cancer-predisposing syndrome,1,"Pathogenic(Last reviewed: Jul 14, 2016)",1,"criteria provided, single submitter",1
TP53,"Q185fs, Q278fs, Q158fs, Q317fs",1,Neoplasm of ovary|Li-Fraumeni syndrome,1,"Pathogenic(Last reviewed: Jul 29, 2018)",1,"criteria provided, single submitter",1
TP53,"Q185*, Q278*, Q317*, Q158*",1,Hereditary cancer-predisposing syndrome|not provided|Li-Fraumeni syndrome,1,"Pathogenic/Likely pathogenic(Last reviewed: Mar 13, 2019)",1,"criteria provided, multiple submitters, no conflicts",1
TP53,"S181fs, S274fs, S154fs, S313fs",1,Neoplasm of ovary,1,"Pathogenic(Last reviewed: Dec 1, 2018)",1,no assertion criteria provided,0
TP53,"Q158fs, Q185fs, Q278fs, Q317fs",1,Li-Fraumeni syndrome,1,"Pathogenic(Last reviewed: Nov 5, 2018)",1,"criteria provided, single submitter",1
TP53,"N179fs, N311fs, N152fs, N272fs",1,Neoplasm of ovary,1,"Pathogenic(Last reviewed: Dec 1, 2018)",1,no assertion criteria provided,0
TP53,"N178fs, N310fs, N271fs, N151fs",1,not provided,0,"Pathogenic(Last reviewed: May 1, 2019)",1,"criteria provided, single submitter",1
TP53,NA,0,not provided|Neoplasm of ovary|Hereditary cancer-predisposing syndrome|Li-Fraumeni syndrome,1,"Pathogenic(Last reviewed: Jul 26, 2021)",1,"criteria provided, multiple submitters, no conflicts",1
TP53,NA,0,Hereditary cancer-predisposing syndrome|not provided|Neoplasm of ovary|Li-Fraumeni syndrome,1,"Pathogenic/Likely pathogenic(Last reviewed: Nov 8, 2019)",1,"criteria provided, multiple submitters, no conflicts",1
TP53,NA,0,none provided|Hereditary cancer-predisposing syndrome|not provided|Neoplasm of ovary|Li-Fraumeni syndrome,1,"Pathogenic/Likely pathogenic(Last reviewed: Nov 22, 2019)",1,"criteria provided, multiple submitters, no conflicts",1
TP53,NA,0,Li-Fraumeni syndrome,1,"Pathogenic(Last reviewed: Aug 27, 2018)",1,"criteria provided, single submitter",1
TP53,NA,0,Li-Fraumeni syndrome,1,"Pathogenic(Last reviewed: Oct 18, 2017)",1,"criteria provided, single submitter",1
TP53,NA,0,Li-Fraumeni syndrome,1,"Pathogenic(Last reviewed: Nov 10, 2019)",1,"criteria provided, single submitter",1
TP53,NA,0,Hereditary breast and ovarian cancer syndrome,1,"Pathogenic(Last reviewed: May 21, 2019)",1,no assertion criteria provided,0
TP53,NA,0,Hereditary cancer-predisposing syndrome|not provided|Li-Fraumeni syndrome,1,"Pathogenic/Likely pathogenic(Last reviewed: Aug 15, 2019)",1,"criteria provided, multiple submitters, no conflicts",1
TP53,NA,0,Li-Fraumeni syndrome,1,"Pathogenic(Last reviewed: Apr 17, 2020)",1,"criteria provided, single submitter",1
TP53,NA,0,Li-Fraumeni syndrome,1,"Pathogenic(Last reviewed: Jan 28, 2019)",1,"criteria provided, single submitter",1
TP53,"R267fs, R306fs, R147fs, R174fs",1,Hereditary cancer-predisposing syndrome,1,"Pathogenic(Last reviewed: Dec 21, 2017)",1,"criteria provided, single submitter",1
TP53,"R174*, R267*, R306*, R147*",1,not provided|Head and Neck Neoplasms|Neoplasm of the large intestine|Lip and oral cavity carcinoma|Hereditary cancer-predisposing syndrome|Neoplasm of ovary|Li-Fraumeni syndrome 1|none provided|Li-Fraumeni syndrome|Familial cancer of breast,1,"Pathogenic(Last reviewed: Nov 3, 2021)",1,"criteria provided, multiple submitters, no conflicts",1
TP53,"K266*, K305*, K146*, K173*",1,Hereditary cancer-predisposing syndrome,1,"Pathogenic(Last reviewed: Oct 30, 2018)",1,"criteria provided, single submitter",1
TP53,"K173*, K146*, K266*, K305*",1,Hereditary cancer-predisposing syndrome,1,"Pathogenic(Last reviewed: Nov 13, 2017)",1,"criteria provided, single submitter",1
TP53,"T265fs, T145fs, T304fs, T172fs",1,Li-Fraumeni syndrome,1,"Pathogenic(Last reviewed: Apr 8, 2019)",1,"criteria provided, single submitter",1
TP53,"S171fs, S303fs, S264fs, S144fs",1,Neoplasm of ovary,1,"Pathogenic(Last reviewed: Dec 1, 2018)",1,no assertion criteria provided,0
TP53,"L140fs, L167fs, L260fs, L299fs",1,not provided,0,Pathogenic,1,no assertion criteria provided,0
TP53,"S144fs, S303fs, S171fs, S264fs",1,Hereditary cancer-predisposing syndrome,1,"Pathogenic(Last reviewed: Jun 2, 2014)",1,"criteria provided, single submitter",1
TP53,"G302fs, G263fs, G143fs, G170fs",1,Li-Fraumeni syndrome,1,"Pathogenic(Last reviewed: Jan 25, 2019)",1,"criteria provided, single submitter",1
TP53,"P142fs, P169fs, P262fs, P301fs",1,Lip and oral cavity carcinoma|Hereditary cancer-predisposing syndrome,1,"Pathogenic(Last reviewed: Feb 9, 2017)",1,"criteria provided, single submitter",1
TP53,"H257fs, H137fs, H164fs, H296fs",1,Neoplasm of ovary,1,"Pathogenic(Last reviewed: Dec 1, 2018)",1,no assertion criteria provided,0
TP53,"E166*, E259*, E298*, E139*",1,not provided|Rhabdomyosarcoma|Hereditary cancer-predisposing syndrome|Neoplasm of ovary|Li-Fraumeni syndrome,1,"Pathogenic(Last reviewed: Aug 28, 2019)",1,reviewed by expert panel,1
TP53,"H138fs, H165fs, H258fs, H297fs",1,Li-Fraumeni syndrome,1,"Pathogenic(Last reviewed: May 6, 2020)",1,"criteria provided, single submitter",1
TP53,"E162*, E255*, E294*, E135*",1,Neoplasm of ovary|not provided,1,"Pathogenic(Last reviewed: Mar 31, 2015)",1,"criteria provided, single submitter",1
TP53,"K133fs, K292fs, K160fs, K253fs",1,Li-Fraumeni syndrome,1,"Pathogenic(Last reviewed: Jun 3, 2019)",1,"criteria provided, single submitter",1
TP53,"K252fs, K159fs, K132fs, K291fs",1,Li-Fraumeni syndrome,1,"Pathogenic(Last reviewed: Dec 4, 2017)",1,"criteria provided, single submitter",1
TP53,"R290fs, R251fs, R158fs, R131fs",1,Li-Fraumeni syndrome,1,"Pathogenic(Last reviewed: Sep 24, 2018)",1,"criteria provided, single submitter",1
TP53,"N288fs, N249fs, N129fs, N156fs",1,Hereditary cancer-predisposing syndrome,1,"Pathogenic(Last reviewed: Nov 10, 2016)",1,"criteria provided, single submitter",1
TP53,"N129fs, N249fs, N288fs, N156fs",1,Hereditary cancer-predisposing syndrome,1,"Pathogenic(Last reviewed: Jan 20, 2017)",1,"criteria provided, single submitter",1
TP53,"R151fs, R244fs, R124fs, R283fs",1,Li-Fraumeni syndrome,1,"Pathogenic(Last reviewed: Apr 24, 2017)",1,"criteria provided, single submitter",1
TP53,"E153fs, E246fs, E126fs, E285fs",1,Li-Fraumeni syndrome,1,"Pathogenic(Last reviewed: Feb 4, 2019)",1,"criteria provided, single submitter",1
TP53,"E154*, E247*, E286*, E127*",1,Neoplasm of ovary|Li-Fraumeni syndrome,1,"Pathogenic(Last reviewed: Sep 5, 2020)",1,"criteria provided, single submitter",1
TP53,"E154K, E247K, E286K, E127K",1,Vulvar adenocarcinoma of mammary gland type|Ovarian Serous Cystadenocarcinoma|Breast neoplasm|Adenocarcinoma of stomach|Neoplasm of the large intestine|Pancreatic adenocarcinoma|Neoplasm of brain|Carcinoma of esophagus|Hereditary cancer-predisposing syndrome|Small cell lung carcinoma|Lung adenocarcinoma|not provided|Malignant melanoma of skin|Hepatocellular car…
TP53,"T125fs, T152fs, T245fs, T284fs",1,Familial cancer of breast,1,Pathogenic,1,"criteria provided, single submitter",1
TP53,"E285V, E153V, E246V, E126V",1,"Li-Fraumeni syndrome|Choroid plexus carcinoma|Adrenocortical carcinoma, pediatric",1,"Pathogenic(Last reviewed: Jan 5, 2019)",1,"criteria provided, single submitter",1
TP53,"E153K, E246K, E285K, E126K",1,not provided|Poly (ADP-Ribose) polymerase inhibitor response|Hereditary cancer-predisposing syndrome|Li-Fraumeni syndrome|Familial cancer of breast,1,"Pathogenic/Likely pathogenic(Last reviewed: Nov 3, 2021)",1,"criteria provided, multiple submitters, no conflicts",1
TP53,"R124fs, R151fs, R244fs, R283fs",1,Familial cancer of breast,1,Pathogenic,1,"criteria provided, single submitter",1
TP53,"R244fs, R124fs, R151fs, R283fs",1,Li-Fraumeni syndrome,1,"Pathogenic(Last reviewed: Feb 1, 2018)",1,"criteria provided, single submitter",1
TP53,"R150P, R243P, R282P, R123P",1,"Adenocarcinoma of prostate|Malignant neoplasm of body of uterus|Breast neoplasm|Ovarian Serous Cystadenocarcinoma|Adenocarcinoma of stomach|Neoplasm of the large intestine|Glioblastoma|Carcinoma of esophagus|Hereditary cancer-predisposing syndrome|Neoplasm of brain|Pancreatic adenocarcinoma|Non-Hodgkin lymphoma|Renal cell carcinoma, papillary, 1|Squamous cell …
TP53,"R150fs, R282fs, R123fs, R243fs",1,Hereditary cancer-predisposing syndrome,1,"Pathogenic(Last reviewed: Jan 5, 2016)",1,"criteria provided, single submitter",1
TP53,"R150G, R243G, R282G, R123G",1,"Hepatocellular carcinoma|Non-Hodgkin lymphoma|Squamous cell lung carcinoma|Squamous cell carcinoma of the head and neck|Hereditary cancer-predisposing syndrome|Breast neoplasm|Neoplasm of ovary|Lung adenocarcinoma|Adenocarcinoma of prostate|Adenocarcinoma of stomach|Ovarian Serous Cystadenocarcinoma|Malignant neoplasm of body of uterus|Pancreatic adenocarcinom…
TP53,"R282W, R150W, R243W, R123W",1,"Glioblastoma|Hereditary cancer-predisposing syndrome|Adenocarcinoma of prostate|Malignant neoplasm of body of uterus|Ovarian Serous Cystadenocarcinoma|Adenocarcinoma of stomach|Colorectal cancer|Carcinoma of esophagus|Pancreatic adenocarcinoma|Squamous cell carcinoma of the skin|Transitional cell carcinoma of the bladder|Astrocytoma, anaplastic|Pleomorphic xan…
TP53,"D122fs, D242fs, D149fs, D281fs",1,Hereditary cancer-predisposing syndrome,1,"Pathogenic(Last reviewed: Oct 19, 2016)",1,"criteria provided, single submitter",1
TP53,"D122fs, D242fs, D281fs, D149fs",1,Li-Fraumeni syndrome,1,"Pathogenic(Last reviewed: Jan 1, 2019)",1,"criteria provided, single submitter",1
TP53,"D149V, D242V, D281V, D122V",1,"Malignant neoplasm of body of uterus|Uterine Carcinosarcoma|Glioblastoma|Pancreatic adenocarcinoma|Hereditary cancer-predisposing syndrome|Breast neoplasm|Ovarian Serous Cystadenocarcinoma|Adenocarcinoma of stomach|Squamous cell lung carcinoma|Li-Fraumeni syndrome|B-cell chronic lymphocytic leukemia|Malignant melanoma of skin|Hepatocellular carcinoma|Lung aden…
TP53,"D149G, D242G, D281G, D122G",1,"Hereditary cancer-predisposing syndrome|B-cell chronic lymphocytic leukemia|Hepatocellular carcinoma|Squamous cell lung carcinoma|Squamous cell carcinoma of the head and neck|Breast neoplasm|Neuroblastoma|Malignant melanoma of skin|Lung adenocarcinoma|Uterine Carcinosarcoma|Malignant neoplasm of body of uterus|Ovarian Serous Cystadenocarcinoma|Adenocarcinoma o…
TP53,"D149N, D242N, D281N, D122N",1,"Malignant neoplasm of body of uterus|Breast neoplasm|Ovarian Serous Cystadenocarcinoma|Adenocarcinoma of stomach|Glioblastoma|Uterine Carcinosarcoma|Pancreatic adenocarcinoma|Renal cell carcinoma, papillary, 1|Neuroblastoma|Multiple myeloma|Neoplasm of ovary|Squamous cell lung carcinoma|Transitional cell carcinoma of the bladder|B-cell chronic lymphocytic leuk…
TP53,"D149Y, D242Y, D281Y, D122Y",1,"Malignant neoplasm of body of uterus|Breast neoplasm|Ovarian Serous Cystadenocarcinoma|Adenocarcinoma of stomach|Glioblastoma|Uterine Carcinosarcoma|Pancreatic adenocarcinoma|Multiple myeloma|Renal cell carcinoma, papillary, 1|Neuroblastoma|Li-Fraumeni syndrome|Squamous cell carcinoma of the head and neck|Transitional cell carcinoma of the bladder|B-cell chron…
TP53,"R121S, R148S, R241S, R280S",1,Familial cancer of breast,1,Pathogenic,1,"criteria provided, single submitter",1
TP53,"R280fs, R121fs, R148fs, R241fs",1,Hereditary cancer-predisposing syndrome,1,"Pathogenic(Last reviewed: Apr 2, 2018)",1,"criteria provided, single submitter",1
TP53,"G147E, G240E, G279E, G120E",1,Hereditary cancer-predisposing syndrome|not specified|Squamous cell carcinoma of the head and neck|Neoplasm of ovary|not provided,1,"Pathogenic/Likely pathogenic(Last reviewed: Feb 21, 2020)",1,"criteria provided, multiple submitters, no conflicts",1
TP53,"C145*, C238*, C277*, C118*",1,not provided|Li-Fraumeni syndrome,1,"Pathogenic(Last reviewed: Apr 8, 2019)",1,"criteria provided, single submitter",1
TP53,"A144G, A237G, A276G, A117G",1,Hereditary cancer-predisposing syndrome,1,"Pathogenic(Last reviewed: Jun 3, 2015)",1,"criteria provided, single submitter",1
TP53,"V113fs, V140fs, V233fs, V272fs",1,Li-Fraumeni syndrome,1,"Pathogenic(Last reviewed: Jan 23, 2020)",1,"criteria provided, single submitter",1
TP53,"C116*, C143*, C236*, C275*",1,Li-Fraumeni syndrome 1,1,"Pathogenic(Last reviewed: Apr 2, 2020)",1,"criteria provided, single submitter",1
TP53,"C143Y, C236Y, C275Y, C116Y",1,"Carcinoma of esophagus|Hereditary cancer-predisposing syndrome|Breast neoplasm|not provided|Multiple myeloma|Neoplasm of ovary|Hepatocellular carcinoma|Ovarian Serous Cystadenocarcinoma|Adrenocortical carcinoma|Neoplasm of the large intestine|Neoplasm of brain|Lung adenocarcinoma|Li-Fraumeni syndrome|Glioblastoma|Pancreatic adenocarcinoma|B-cell chronic lympho…
TP53,"V142fs, V274fs, V235fs, V115fs",1,Li-Fraumeni syndrome,1,"Pathogenic(Last reviewed: Oct 1, 2019)",1,"criteria provided, single submitter",1
TP53,"R141L, R234L, R273L, R114L",1,Adenocarcinoma of prostate|Malignant neoplasm of body of uterus|Pancreatic adenocarcinoma|Breast neoplasm|Ovarian Serous Cystadenocarcinoma|Adenocarcinoma of stomach|Neoplasm of the large intestine|Carcinoma of esophagus|Metastatic pancreatic neuroendocrine tumours|Adrenocortical carcinoma|Glioblastoma|Hereditary cancer-predisposing syndrome|Neoplasm of brain|U…
TP53,"R141P, R234P, R273P, R114P",1,Neoplasm of the large intestine|Acute myeloid leukemia|Small cell lung carcinoma|Lung adenocarcinoma|Squamous cell lung carcinoma|Medulloblastoma|Squamous cell carcinoma of the head and neck|Transitional cell carcinoma of the bladder|Brainstem glioma|Glioblastoma|Carcinoma of esophagus|Pancreatic adenocarcinoma|Hereditary cancer-predisposing syndrome|Neoplasm o…
TP53,"R273H, R141H, R234H, R114H",1,"Li-Fraumeni syndrome|Adrenocortical carcinoma|Glioblastoma|Carcinoma of esophagus|Pancreatic adenocarcinoma|Uterine Carcinosarcoma|Adenocarcinoma of prostate|Malignant neoplasm of body of uterus|Ovarian Serous Cystadenocarcinoma|Adenocarcinoma of stomach|Neoplasm|Rhabdomyosarcoma|Hepatocellular carcinoma|Li-Fraumeni syndrome 1|Bone osteosarcoma|Basal cell carc…
TP53,"R141G, R234G, R273G, R114G",1,Neoplasm of ovary|Hereditary cancer-predisposing syndrome|Li-Fraumeni syndrome,1,"Pathogenic(Last reviewed: Feb 21, 2019)",1,"criteria provided, multiple submitters, no conflicts",1
TP53,"R141S, R234S, R273S, R114S",1,Adenocarcinoma of prostate|Malignant neoplasm of body of uterus|Breast neoplasm|Ovarian Serous Cystadenocarcinoma|Neoplasm of the large intestine|Carcinoma of esophagus|Adenocarcinoma of stomach|Adrenocortical carcinoma|Glioblastoma|Hereditary cancer-predisposing syndrome|Neoplasm of brain|Uterine Carcinosarcoma|Pancreatic adenocarcinoma|B-cell chronic lymphocy…
TP53,"F231fs, F138fs, F111fs, F270fs",1,Hereditary cancer-predisposing syndrome,1,"Pathogenic(Last reviewed: Dec 3, 2013)",1,"criteria provided, single submitter",1
TP53,"R141C, R234C, R273C, R114C",1,Breast neoplasm|Malignant tumor of prostate|Neoplasm|not provided|Hereditary cancer-predisposing syndrome|Neoplasm of ovary|Acute myeloid leukemia|Hepatocellular carcinoma|Li-Fraumeni syndrome|Li-Fraumeni syndrome 1,1,"Pathogenic/Likely pathogenic(Last reviewed: Sep 13, 2021)",1,"criteria provided, multiple submitters, no conflicts",1
TP53,"R114fs, R141fs, R234fs, R273fs",1,Li-Fraumeni syndrome,1,"Pathogenic(Last reviewed: Mar 24, 2019)",1,"criteria provided, single submitter",1
TP53,"V140M, V233M, V272M, V113M",1,"Li-Fraumeni syndrome 1|Pancreatic adenocarcinoma|Neoplasm of the large intestine|Adenocarcinoma of stomach|Ovarian Serous Cystadenocarcinoma|Malignant neoplasm of body of uterus|Transitional cell carcinoma of the bladder|Squamous cell carcinoma of the skin|Lung adenocarcinoma|Renal cell carcinoma, papillary, 1|Neoplasm of ovary|Multiple myeloma|Squamous cell c…
TP53,"E112*, E139*, E232*, E271*",1,Neoplasm of ovary,1,"Pathogenic(Last reviewed: Mar 19, 2021)",1,no assertion criteria provided,0
TP53,"E139*, E112*, E271*, E232*",1,Li-Fraumeni syndrome,1,"Pathogenic(Last reviewed: Mar 22, 2019)",1,"criteria provided, single submitter",1
TP53,"F138fs, F231fs, F111fs, F270fs",1,Neoplasm of ovary,1,"Pathogenic(Last reviewed: Dec 1, 2018)",1,no assertion criteria provided,0
TP53,"F138S, F231S, F270S, F111S",1,Breast neoplasm|Ovarian Serous Cystadenocarcinoma|Adenocarcinoma of stomach|Carcinoma of esophagus|Neoplasm of brain|not provided|Squamous cell lung carcinoma|Lung adenocarcinoma|Li-Fraumeni syndrome|Squamous cell carcinoma of the head and neck|Squamous cell carcinoma of the skin,1,"Pathogenic/Likely pathogenic(Last reviewed: Sep 24, 2018)",1,"criteria provided…
TP53,"G107fs, G134fs, G227fs, G266fs",1,Hereditary cancer-predisposing syndrome,1,"Pathogenic(Last reviewed: Oct 13, 2016)",1,no assertion criteria provided,0
TP53,"F138fs, F231fs, F111fs, F270fs",1,Li-Fraumeni syndrome,1,"Pathogenic(Last reviewed: Jul 21, 2019)",1,"criteria provided, single submitter",1
TP53,"N268fs, N229fs, N136fs, N109fs",1,Hereditary cancer-predisposing syndrome|Li-Fraumeni syndrome,1,"Pathogenic(Last reviewed: Aug 6, 2018)",1,"criteria provided, multiple submitters, no conflicts",1
TP53,"N109fs, N136fs, N229fs, N268fs",1,Li-Fraumeni syndrome,1,"Pathogenic(Last reviewed: Aug 14, 2020)",1,"criteria provided, single submitter",1
TP53,"R135W, R228W, R267W, R108W",1,"not provided|Lip and oral cavity carcinoma|Adrenocortical carcinoma, hereditary|Familial cancer of breast|Choroid plexus papilloma|Bone osteosarcoma|Li-Fraumeni syndrome 1|Carcinoma of pancreas|Glioma susceptibility 1|Basal cell carcinoma, susceptibility to, 7|Nasopharyngeal carcinoma|Carcinoma of colon|Hepatocellular carcinoma|Hereditary cancer-predisposing s…
TP53,"G266fs, G134fs, G227fs, G107fs",1,Neoplasm of ovary,1,"Pathogenic(Last reviewed: Dec 1, 2018)",1,no assertion criteria provided,0
TP53,"G134E, G227E, G266E, G107E",1,Neoplasm of the large intestine|Carcinoma of esophagus|Hereditary cancer-predisposing syndrome|Small cell lung carcinoma|Li-Fraumeni syndrome|Malignant tumor of prostate|B-cell chronic lymphocytic leukemia|Neoplasm of ovary|Malignant melanoma of skin|Uterine Carcinosarcoma|Malignant neoplasm of body of uterus|Ovarian Serous Cystadenocarcinoma|Breast neoplasm|Ne…
TP53,"G227*, G107*, G134*, G266*",1,Li-Fraumeni syndrome,1,"Pathogenic(Last reviewed: Oct 22, 2019)",1,"criteria provided, single submitter",1
TP53,"G107*, G134*, G266*, G227*",1,Hereditary cancer-predisposing syndrome,1,"Pathogenic(Last reviewed: Jan 17, 2017)",1,"criteria provided, single submitter",1
TP53,"L133P, L226P, L265P, L106P",1,not provided|Rhabdomyosarcoma|Hereditary cancer-predisposing syndrome|Li-Fraumeni syndrome 1|Li-Fraumeni syndrome,1,"Pathogenic/Likely pathogenic(Last reviewed: Mar 5, 2018)",1,"criteria provided, multiple submitters, no conflicts",1
TP53,"L225fs, L264fs, L132fs, L105fs",1,not specified|Li-Fraumeni syndrome,1,"Pathogenic(Last reviewed: Feb 17, 2017)",1,"criteria provided, multiple submitters, no conflicts",1
TP53,"N104fs, N224fs, N131fs, N263fs",1,Li-Fraumeni syndrome,1,"Pathogenic(Last reviewed: Jan 25, 2019)",1,"criteria provided, single submitter",1
TP53,"G103fs, G262fs, G130fs, G223fs",1,Hereditary cancer-predisposing syndrome|not provided,1,"Pathogenic(Last reviewed: Nov 3, 2015)",1,"criteria provided, multiple submitters, no conflicts",1
TP53,NA,0,not provided|Li-Fraumeni syndrome|Hereditary cancer-predisposing syndrome,1,"Pathogenic(Last reviewed: Aug 28, 2019)",1,"criteria provided, multiple submitters, no conflicts",1
TP53,NA,0,Li-Fraumeni syndrome|not provided,1,"Pathogenic(Last reviewed: Oct 11, 2019)",1,"criteria provided, single submitter",1
TP53,NA,0,not provided|Li-Fraumeni syndrome|Neoplasm of ovary,1,"Pathogenic(Last reviewed: Apr 16, 2020)",1,"criteria provided, single submitter",1
TP53,"E219*, E258*, E126*, E99*",1,Hereditary cancer-predisposing syndrome|Neoplasm of ovary,1,"Pathogenic(Last reviewed: Aug 18, 2017)",1,"criteria provided, multiple submitters, no conflicts",1
TP53,"E258K, E126K, E219K, E99K",1,Hereditary cancer-predisposing syndrome|not provided|not specified|Neoplasm of ovary|Li-Fraumeni syndrome 1|Li-Fraumeni syndrome,1,"Pathogenic/Likely pathogenic(Last reviewed: Jan 14, 2021)",1,"criteria provided, multiple submitters, no conflicts",1
TP53,NA,0,Hereditary cancer-predisposing syndrome,1,"Pathogenic(Last reviewed: Jul 30, 2015)",1,"criteria provided, single submitter",1
TP53,"T256fs, T97fs, T124fs, T217fs",1,Hereditary cancer-predisposing syndrome,1,"Pathogenic(Last reviewed: Apr 3, 2015)",1,"criteria provided, single submitter",1
TP53,"T124fs, T217fs, T256fs, T97fs",1,Li-Fraumeni syndrome,1,"Pathogenic(Last reviewed: Dec 19, 2018)",1,"criteria provided, single submitter",1
TP53,"I254N, I95N, I122N, I215N",1,Li-Fraumeni syndrome,1,"Pathogenic(Last reviewed: Feb 23, 2019)",1,"criteria provided, single submitter",1
TP53,"I122fs, I254fs, I215fs, I95fs",1,Neoplasm of ovary,1,"Pathogenic(Last reviewed: Dec 1, 2018)",1,no assertion criteria provided,0
TP53,"L213fs, L93fs, L120fs, L252fs",1,Hereditary cancer-predisposing syndrome,1,"Pathogenic(Last reviewed: Oct 11, 2016)",1,"criteria provided, single submitter",1
TP53,"I119L, I212L, I251L, I92L",1,Hereditary cancer-predisposing syndrome|not provided|Neoplasm of ovary,1,"Pathogenic/Likely pathogenic(Last reviewed: Jun 25, 2018)",1,"criteria provided, multiple submitters, no conflicts",1
TP53,"I119fs, I251fs, I92fs, I212fs",1,Neoplasm of ovary,1,"Pathogenic(Last reviewed: Dec 1, 2018)",1,no assertion criteria provided,0
TP53,"P118fs, P211fs, P250fs, P91fs",1,Li-Fraumeni syndrome,1,"Pathogenic(Last reviewed: Oct 1, 2018)",1,"criteria provided, single submitter",1
TP53,"R117T, R210T, R249T, R90T",1,Squamous cell lung carcinoma|Adenocarcinoma of stomach|Pancreatic adenocarcinoma|Breast neoplasm|Acute myeloid leukemia|Uterine Carcinosarcoma|Small cell lung carcinoma|Medulloblastoma|Squamous cell carcinoma of the head and neck|Squamous cell carcinoma of the skin|Adenocarcinoma of prostate|Carcinoma of esophagus|Hepatocellular carcinoma|Lung adenocarcinoma|Mal…
TP53,NA,0,Hereditary cancer-predisposing syndrome,1,"Pathogenic(Last reviewed: Dec 17, 2012)",1,"criteria provided, single submitter",1
TP53,"R116P, R209P, R248P, R89P",1,Small cell lung carcinoma|Squamous cell lung carcinoma|Uterine Carcinosarcoma|Ovarian Serous Cystadenocarcinoma|Malignant neoplasm of body of uterus|Adenocarcinoma of prostate|Adenocarcinoma of stomach|Carcinoma of esophagus|Acute myeloid leukemia|Hepatocellular carcinoma|Lung adenocarcinoma|Li-Fraumeni syndrome|Squamous cell carcinoma of the head and neck|Neopl…
TP53,"R116L, R209L, R248L, R89L",1,Breast neoplasm|Neoplasm of brain|Multiple myeloma|Neoplasm of the large intestine|Carcinoma of esophagus|Pancreatic adenocarcinoma|B-cell chronic lymphocytic leukemia|Myelodysplastic syndrome|Malignant melanoma of skin|Acute myeloid leukemia|Hepatocellular carcinoma|Hereditary cancer-predisposing syndrome|Lung adenocarcinoma|Squamous cell lung carcinoma|Li-Frau…
TP53,"R248Q, R116Q, R209Q, R89Q",1,"Li-Fraumeni syndrome|Carcinoma of esophagus|Pancreatic adenocarcinoma|Uterine Carcinosarcoma|Adenocarcinoma of prostate|Malignant neoplasm of body of uterus|Ovarian Serous Cystadenocarcinoma|Adenocarcinoma of stomach|Lip and oral cavity carcinoma|Lymphoma|Glioblastoma|Sarcoma|Rhabdomyosarcoma|Hepatocellular carcinoma|Li-Fraumeni syndrome 1|Bone osteosarcoma|Bas…
TP53,"R248W, R116W, R209W, R89W",1,Li-Fraumeni syndrome|Glioblastoma|Carcinoma of esophagus|Adenocarcinoma of prostate|Malignant neoplasm of body of uterus|Ovarian Serous Cystadenocarcinoma|Adenocarcinoma of stomach|Lip and oral cavity carcinoma|Neoplasm|Pancreatic adenocarcinoma|Squamous cell carcinoma of the skin|Brainstem glioma|Transitional cell carcinoma of the bladder|Gallbladder cancer|Abn…
TP53,"M114V, M207V, M246V, M87V",1,Hereditary cancer-predisposing syndrome|not provided|Neoplasm of ovary|Li-Fraumeni syndrome,1,"Pathogenic(Last reviewed: Jul 13, 2020)",1,"criteria provided, multiple submitters, no conflicts",1
TP53,"G206D, G113D, G245D, G86D",1,Li-Fraumeni syndrome,1,"Pathogenic(Last reviewed: Apr 1, 2019)",1,"criteria provided, single submitter",1
TP53,"G113V, G206V, G245V, G86V",1,Adenocarcinoma of prostate|Pancreatic adenocarcinoma|Breast neoplasm|Ovarian Serous Cystadenocarcinoma|Carcinoma of esophagus|Adenocarcinoma of stomach|Neoplasm of the large intestine|Glioblastoma|Hereditary cancer-predisposing syndrome|Neoplasm of brain|Uterine Carcinosarcoma|Lung adenocarcinoma|not provided|Li-Fraumeni syndrome|Transitional cell carcinoma of t…
TP53,"G245D, G113D, G206D, G86D",1,Li-Fraumeni syndrome|Squamous cell carcinoma of the head and neck|Glioblastoma|Carcinoma of esophagus|Adenocarcinoma of prostate|Ovarian Serous Cystadenocarcinoma|Adenocarcinoma of stomach|Pancreatic adenocarcinoma|Hereditary cancer-predisposing syndrome|Brainstem glioma|Transitional cell carcinoma of the bladder|Neoplasm of the large intestine|Uterine Carcinosa…
TP53,"G245S, G113S, G206S, G86S",1,"Li-Fraumeni syndrome|Glioblastoma|Carcinoma of esophagus|Adenocarcinoma of prostate|Ovarian Serous Cystadenocarcinoma|Adenocarcinoma of stomach|Neoplasm|Adenocarcinoma|Colorectal cancer|Pancreatic adenocarcinoma|Brainstem glioma|Transitional cell carcinoma of the bladder|Familial ovarian cancer|Atypical teratoid/rhabdoid tumor|Astrocytoma, anaplastic|Neoplasm o…
TP53,"G245C, G113C, G206C, G86C",1,Li-Fraumeni syndrome|Carcinoma of esophagus|Breast and/or ovarian cancer|Uterine Carcinosarcoma|Adenocarcinoma of prostate|Ovarian Serous Cystadenocarcinoma|Adenocarcinoma of stomach|Glioblastoma|Pancreatic adenocarcinoma|Brainstem glioma|Neoplasm of the large intestine|Hereditary cancer-predisposing syndrome|Neoplasm of brain|Breast neoplasm|not provided|Hepato…
TP53,"G112D, G205D, G244D, G85D",1,Malignant neoplasm of body of uterus|Ovarian Serous Cystadenocarcinoma|Adenocarcinoma of stomach|Glioblastoma|Carcinoma of esophagus|Neoplasm of the large intestine|Hereditary cancer-predisposing syndrome|Neoplasm of brain|Uterine Carcinosarcoma|Small cell lung carcinoma|Lung adenocarcinoma|Neoplasm of ovary|Squamous cell carcinoma of the head and neck|not provi…
TP53,"G112S, G205S, G244S, G85S",1,Malignant neoplasm of body of uterus|Ovarian Serous Cystadenocarcinoma|Adenocarcinoma of stomach|Rhabdomyosarcoma|Carcinoma of esophagus|Neoplasm of brain|Neoplasm of the large intestine|Glioblastoma|Uterine Carcinosarcoma|Hereditary cancer-predisposing syndrome|Hepatocellular carcinoma|Small cell lung carcinoma|Squamous cell lung carcinoma|Squamous cell carcino…
TP53,"C242Y, C110Y, C203Y, C83Y",1,Li-Fraumeni syndrome|Glioblastoma|Carcinoma of esophagus|Uterine Carcinosarcoma|Adenocarcinoma of stomach|Hereditary cancer-predisposing syndrome|Breast neoplasm|B-cell chronic lymphocytic leukemia|Li-Fraumeni-like syndrome|Neoplasm of ovary|Hepatocellular carcinoma|Squamous cell lung carcinoma|Lung adenocarcinoma|Squamous cell carcinoma of the head and neck|Tra…
TP53,"N239fs, N200fs, N80fs, N107fs",1,Li-Fraumeni syndrome,1,"Pathogenic(Last reviewed: Apr 7, 2017)",1,"criteria provided, single submitter",1
TP53,"C110R, C203R, C242R, C83R",1,Familial cancer of breast|not provided,1,"Pathogenic(Last reviewed: Nov 3, 2021)",1,"criteria provided, multiple submitters, no conflicts",1
TP53,"C110fs, C203fs, C242fs, C83fs",1,Li-Fraumeni syndrome,1,"Pathogenic(Last reviewed: Apr 17, 2020)",1,"criteria provided, single submitter",1
TP53,"S109Y, S202Y, S241Y, S82Y",1,"Malignant neoplasm of body of uterus|Breast neoplasm|Ovarian Serous Cystadenocarcinoma|Carcinoma of esophagus|Neoplasm of brain|Neoplasm of the large intestine|Glioblastoma|Carcinoma of gallbladder|Uterine Carcinosarcoma|Papillary renal cell carcinoma, sporadic|Pancreatic adenocarcinoma|not provided|Renal cell carcinoma, papillary, 1|Non-Hodgkin lymphoma|Li-Fra…
TP53,"S202fs, S241fs, S82fs, S109fs",1,Li-Fraumeni syndrome,1,"Pathogenic(Last reviewed: Jun 10, 2020)",1,"criteria provided, single submitter",1
TP53,"S81fs, S108fs, S201fs, S240fs",1,not provided,0,"Pathogenic(Last reviewed: Sep 3, 2015)",1,"criteria provided, single submitter",1
TP53,"N107fs, N80fs, N200fs, N239fs",1,Li-Fraumeni syndrome,1,"Pathogenic(Last reviewed: Oct 12, 2016)",1,"criteria provided, single submitter",1
TP53,"N80*, N200*, N107*, N239*",1,Neoplasm of ovary,1,"Pathogenic(Last reviewed: Dec 1, 2018)",1,no assertion criteria provided,0
TP53,"C238fs, C199fs, C106fs, C79fs",1,Squamous cell carcinoma of the head and neck,1,"Pathogenic(Last reviewed: May 28, 2019)",1,"criteria provided, single submitter",1
TP53,NA,0,Li-Fraumeni syndrome,1,"Pathogenic(Last reviewed: Jan 26, 2018)",1,"criteria provided, single submitter",1
TP53,NA,0,Hereditary cancer-predisposing syndrome,1,"Pathogenic(Last reviewed: Sep 22, 2016)",1,"criteria provided, single submitter",1
TP53,NA,0,Hereditary cancer-predisposing syndrome,1,"Pathogenic(Last reviewed: Jan 11, 2018)",1,"criteria provided, single submitter",1
TP53,"C106W, C199W, C238W, C79W",1,Li-Fraumeni syndrome|Malignant tumor of prostate,1,"Pathogenic(Last reviewed: Aug 28, 2015)",1,"criteria provided, single submitter",1
TP53,"C106S, C199S, C238S, C79S",1,Neoplasm of uterine cervix|Malignant neoplasm of body of uterus|Breast neoplasm|Ovarian Serous Cystadenocarcinoma|Adenocarcinoma of stomach|Neoplasm of the large intestine|Glioblastoma|Carcinoma of esophagus|Neoplasm of brain|Uterine Carcinosarcoma|Pancreatic adenocarcinoma|not provided|Multiple myeloma|Hepatocellular carcinoma|Lung adenocarcinoma|Squamous cell …
TP53,"C106F, C199F, C238F, C79F",1,Neoplasm of uterine cervix|Malignant neoplasm of body of uterus|Breast neoplasm|Ovarian Serous Cystadenocarcinoma|Carcinoma of esophagus|Neoplasm of brain|Adenocarcinoma of stomach|Neoplasm of the large intestine|Glioblastoma|Uterine Carcinosarcoma|Pancreatic adenocarcinoma|Multiple myeloma|Squamous cell carcinoma of the head and neck|Transitional cell carcinoma…
TP53,"C106Y, C199Y, C238Y, C79Y",1,Neoplasm of uterine cervix|Uterine Carcinosarcoma|Ovarian Serous Cystadenocarcinoma|Malignant neoplasm of body of uterus|Adenocarcinoma of stomach|Glioblastoma|Pancreatic adenocarcinoma|Breast neoplasm|Neoplasm of brain|Gallbladder cancer|Neoplasm of the large intestine|Hereditary cancer-predisposing syndrome|Carcinoma of esophagus|Neoplasm of ovary|Hepatocellul…
TP53,"C106S, C238S, C199S, C79S",1,Hereditary cancer-predisposing syndrome,1,"Pathogenic(Last reviewed: Oct 17, 2016)",1,"criteria provided, single submitter",1
TP53,"C106G, C199G, C238G, C79G",1,Malignant neoplasm of body of uterus|Ovarian Serous Cystadenocarcinoma|Pancreatic adenocarcinoma|Breast neoplasm|Adenocarcinoma of stomach|Neoplasm of the large intestine|Glioblastoma|Carcinoma of esophagus|Neoplasm of brain|Uterine Carcinosarcoma|Neoplasm of uterine cervix|Lung adenocarcinoma|Squamous cell carcinoma of the head and neck|Multiple myeloma|Hepatoc…
TP53,"C106R, C199R, C238R, C79R",1,Neoplasm of uterine cervix|Malignant neoplasm of body of uterus|Breast neoplasm|Ovarian Serous Cystadenocarcinoma|Adenocarcinoma of stomach|Neoplasm of the large intestine|Glioblastoma|Carcinoma of esophagus|Neoplasm of brain|Uterine Carcinosarcoma|Pancreatic adenocarcinoma|Hereditary cancer-predisposing syndrome|B-cell chronic lymphocytic leukemia|Hepatocellula…
TP53,"M237fs, M198fs, M105fs, M78fs",1,Li-Fraumeni syndrome,1,"Pathogenic(Last reviewed: Nov 20, 2018)",1,"criteria provided, single submitter",1
TP53,"M105I, M198I, M237I, M78I",1,Breast and/or ovarian cancer|Hereditary cancer-predisposing syndrome|Neoplasm of ovary|Malignant neoplasm of body of uterus|Adenocarcinoma of stomach|Ovarian Serous Cystadenocarcinoma|Neoplasm of the large intestine|Li-Fraumeni syndrome 1|Pancreatic adenocarcinoma|Breast neoplasm|Squamous cell lung carcinoma|Carcinoma of esophagus|Neoplasm of brain|not specified…
TP53,"I100fs, I193fs, I232fs, I73fs",1,Li-Fraumeni syndrome,1,"Pathogenic(Last reviewed: Aug 20, 2020)",1,"criteria provided, single submitter",1
TP53,"Y102*, Y195*, Y234*, Y75*",1,Li-Fraumeni syndrome,1,"Pathogenic(Last reviewed: Aug 26, 2020)",1,"criteria provided, single submitter",1
TP53,"Y102C, Y195C, Y234C, Y75C",1,Neoplasm of the large intestine|Carcinoma of esophagus|Pancreatic adenocarcinoma|Adenocarcinoma of prostate|Ovarian Serous Cystadenocarcinoma|Adrenocortical carcinoma|Adenocarcinoma of stomach|Glioblastoma|Breast neoplasm|Hereditary cancer-predisposing syndrome|not provided|Small cell lung carcinoma|Hepatocellular carcinoma|Neoplasm of ovary|Squamous cell lung c…
TP53,"Y102H, Y195H, Y234H, Y75H",1,Adenocarcinoma of prostate|Breast neoplasm|Ovarian Serous Cystadenocarcinoma|Adenocarcinoma of stomach|Hereditary cancer-predisposing syndrome|Adrenocortical carcinoma|Neoplasm of the large intestine|Glioblastoma|Carcinoma of esophagus|Pancreatic adenocarcinoma|Li-Fraumeni syndrome|Small cell lung carcinoma|Transitional cell carcinoma of the bladder|Neoplasm of …
TP53,"I232N, I193N, I73N, I100N",1,Li-Fraumeni syndrome,1,"Pathogenic(Last reviewed: Apr 10, 2020)",1,"criteria provided, single submitter",1
TP53,"C190fs, C229fs, C97fs, C70fs",1,Hereditary cancer-predisposing syndrome,1,"Pathogenic(Last reviewed: Jan 13, 2014)",1,"criteria provided, single submitter",1
TP53,"T192fs, T231fs, T72fs, T99fs",1,Li-Fraumeni syndrome,1,"Pathogenic(Last reviewed: Jul 8, 2020)",1,"criteria provided, single submitter",1
TP53,"C70fs, C190fs, C229fs, C97fs",1,Li-Fraumeni syndrome,1,"Pathogenic(Last reviewed: Dec 27, 2019)",1,"criteria provided, single submitter",1
TP53,"D189*, D228*, D69*, D96*",1,Neoplasm of ovary,1,"Pathogenic(Last reviewed: Dec 1, 2018)",1,no assertion criteria provided,0
TP53,"S227fs, S95fs, S188fs, S68fs",1,Neoplasm of ovary,1,"Pathogenic(Last reviewed: Dec 1, 2018)",1,no assertion criteria provided,0
TP53,"G187fs, G67fs, G226fs, G94fs",1,Neoplasm of ovary,1,"Pathogenic(Last reviewed: Dec 1, 2018)",1,no assertion criteria provided,0
TP53,NA,0,Hereditary cancer-predisposing syndrome|not provided|Li-Fraumeni syndrome,1,"Pathogenic(Last reviewed: Jan 1, 2020)",1,"criteria provided, multiple submitters, no conflicts",1
TP53,NA,0,Li-Fraumeni syndrome|not provided,1,"Pathogenic(Last reviewed: Feb 18, 2016)",1,"criteria provided, single submitter",1
TP53,NA,0,not provided|Neoplasm of ovary|Li-Fraumeni syndrome,1,"Pathogenic(Last reviewed: Jun 14, 2021)",1,"criteria provided, multiple submitters, no conflicts",1
TP53,NA,0,Neoplasm of ovary,1,"Pathogenic(Last reviewed: Dec 1, 2018)",1,no assertion criteria provided,0
TP53,NA,0,Hereditary cancer-predisposing syndrome|Li-Fraumeni syndrome|not provided|Neoplasm of ovary|Breast carcinoma,1,"Pathogenic/Likely pathogenic(Last reviewed: Nov 5, 2020)",1,"criteria provided, multiple submitters, no conflicts",1
TP53,NA,0,Li-Fraumeni syndrome|not provided,1,"Pathogenic(Last reviewed: Oct 14, 2019)",1,"criteria provided, single submitter",1
TP53,NA,0,Hereditary cancer-predisposing syndrome|Li-Fraumeni syndrome|not provided,1,"Pathogenic/Likely pathogenic(Last reviewed: Sep 6, 2018)",1,"criteria provided, multiple submitters, no conflicts",1
TP53,"P60fs, P180fs, P219fs, P87fs",1,Hereditary cancer-predisposing syndrome,1,"Pathogenic(Last reviewed: Jan 8, 2016)",1,"criteria provided, single submitter",1
TP53,"P184fs, P223fs, P64fs, P91fs",1,Li-Fraumeni syndrome,1,"Pathogenic(Last reviewed: Jun 20, 2020)",1,"criteria provided, single submitter",1
TP53,"E182fs, E221fs, E62fs, E89fs",1,Li-Fraumeni syndrome,1,"Pathogenic(Last reviewed: Aug 26, 2020)",1,"criteria provided, single submitter",1
TP53,"V218fs, V86fs, V59fs, V179fs",1,Hereditary cancer-predisposing syndrome|Li-Fraumeni syndrome,1,"Pathogenic(Last reviewed: Mar 29, 2020)",1,"criteria provided, multiple submitters, no conflicts",1
TP53,"P183fs, P63fs, P222fs, P90fs",1,Neoplasm of ovary,1,"Pathogenic(Last reviewed: Dec 1, 2018)",1,no assertion criteria provided,0
TP53,"E89fs, E182fs, E221fs, E62fs",1,Hereditary cancer-predisposing syndrome|Li-Fraumeni syndrome,1,"Pathogenic(Last reviewed: Apr 4, 2017)",1,"criteria provided, multiple submitters, no conflicts",1
TP53,"E182*, E221*, E89*, E62*",1,Neoplasm of ovary|Li-Fraumeni syndrome,1,"Pathogenic(Last reviewed: Jul 30, 2018)",1,"criteria provided, single submitter",1
TP53,"Y181*, Y220*, Y88*, Y61*",1,Neoplasm of ovary,1,"Pathogenic(Last reviewed: Dec 1, 2018)",1,no assertion criteria provided,0
TP53,"Y181C, Y220C, Y88C, Y61C",1,"Neoplasm of the large intestine|Pancreatic adenocarcinoma|Hereditary cancer-predisposing syndrome|Adenocarcinoma of prostate|Papillary renal cell carcinoma, sporadic|Uterine Carcinosarcoma|Ovarian Serous Cystadenocarcinoma|Malignant neoplasm of body of uterus|Adenocarcinoma of stomach|Glioblastoma|Breast neoplasm|Neoplasm of brain|not provided|B-cell chronic lym…
TP53,"Y220S, Y181S, Y88S, Y61S",1,"Uterine Carcinosarcoma|Papillary renal cell carcinoma, sporadic|Adenocarcinoma of prostate|Malignant neoplasm of body of uterus|Ovarian Serous Cystadenocarcinoma|Adenocarcinoma of stomach|Glioblastoma|Pancreatic adenocarcinoma|Transitional cell carcinoma of the bladder|Neoplasm of the large intestine|Neoplasm of brain|Breast neoplasm|Malignant melanoma of skin|N…
TP53,"V59del, V218del, V86del, V179del",1,Neoplasm of ovary,1,"Pathogenic(Last reviewed: Dec 1, 2018)",1,no assertion criteria provided,0
TP53,"V218fs, V59fs, V179fs, V86fs",1,Neoplasm of ovary,1,"Pathogenic(Last reviewed: Dec 1, 2018)",1,no assertion criteria provided,0
TP53,"V179M, V218M, V86M, V59M",1,Li-Fraumeni syndrome|not provided,1,"Pathogenic(Last reviewed: Jul 18, 2018)",1,"criteria provided, single submitter",1
TP53,"S215fs, S83fs, S176fs, S56fs",1,not provided,1,Pathogenic,1,no assertion criteria provided,0
TP53,"S56fs, S176fs, S215fs, S83fs",1,Li-Fraumeni syndrome,1,"Pathogenic(Last reviewed: May 18, 2019)",1,"criteria provided, single submitter",1
TP53,"S176fs, S56fs, S215fs, S83fs",1,Neoplasm of ovary,1,"Pathogenic(Last reviewed: Dec 1, 2018)",1,no assertion criteria provided,0
TP53,"S176I, S215I, S83I, S56I",1,Ovarian Serous Cystadenocarcinoma|Pancreatic adenocarcinoma|Breast neoplasm|Adenocarcinoma of stomach|Carcinoma of esophagus|Hereditary cancer-predisposing syndrome|Small cell lung carcinoma|Lung adenocarcinoma|Neoplasm of ovary|Hepatocellular carcinoma|Acute myeloid leukemia,1,"Pathogenic(Last reviewed: Dec 5, 2019)",1,"criteria provided, single submitter",1
TP53,"H214fs, H55fs, H82fs, H175fs",1,Hereditary cancer-predisposing syndrome|Li-Fraumeni syndrome,1,"Pathogenic(Last reviewed: Oct 9, 2020)",1,"criteria provided, multiple submitters, no conflicts",1
TP53,NA,0,Malignant tumor of esophagus,1,Pathogenic,1,"criteria provided, single submitter",1
TP53,"R174P, R213P, R81P, R54P",1,"Neoplasm of the large intestine|Squamous cell lung carcinoma|Renal cell carcinoma, papillary, 1|Squamous cell carcinoma of the head and neck|Squamous cell carcinoma of the skin|Transitional cell carcinoma of the bladder|Glioblastoma|Carcinoma of esophagus|Pancreatic adenocarcinoma|Neoplasm of brain|Breast neoplasm|Lung adenocarcinoma|Uterine Carcinosarcoma|Malig…
TP53,"R174Q, R213Q, R81Q, R54Q",1,"Lip and oral cavity carcinoma|Carcinoma of esophagus|Hereditary cancer-predisposing syndrome|not provided|Hepatocellular carcinoma|Squamous cell lung carcinoma|Lung adenocarcinoma|Squamous cell carcinoma of the head and neck|Breast neoplasm|Li-Fraumeni syndrome 1|Adenoid cystic carcinoma|Uterine Carcinosarcoma|Malignant neoplasm of body of uterus|Adenocarcinoma …
TP53,"R174*, R213*, R81*, R54*",1,Squamous cell carcinoma of the head and neck|Hereditary cancer-predisposing syndrome|Li-Fraumeni syndrome|not specified|Familial cancer of breast|not provided|Colorectal cancer|Neoplasm of ovary|Li-Fraumeni syndrome 1,1,"Pathogenic(Last reviewed: Nov 3, 2021)",1,"criteria provided, multiple submitters, no conflicts",1
TP53,"F53fs, F212fs, F80fs, F173fs",1,Hereditary cancer-predisposing syndrome|Neoplasm of ovary,1,"Pathogenic(Last reviewed: Sep 25, 2018)",1,"criteria provided, single submitter",1
TP53,"R213fs, R54fs, R81fs, R174fs",1,not provided|Li-Fraumeni syndrome 1|Acute megakaryoblastic leukemia|Mediastinal germ cell tumor,1,"Pathogenic(Last reviewed: Sep 4, 2020)",1,reviewed by expert panel,1
TP53,"N210fs, N78fs, N171fs, N51fs",1,Li-Fraumeni syndrome 1,1,"Pathogenic(Last reviewed: Jan 1, 1995)",1,no assertion criteria provided,0
TP53,"N51fs, N210fs, N171fs, N78fs",1,Li-Fraumeni syndrome,1,"Pathogenic(Last reviewed: Jun 19, 2019)",1,"criteria provided, single submitter",1
TP53,"R170fs, R50fs, R77fs, R209fs",1,not provided|Neoplasm of ovary|Li-Fraumeni syndrome|Hereditary cancer-predisposing syndrome,1,"Pathogenic(Last reviewed: Jan 6, 2021)",1,"criteria provided, multiple submitters, no conflicts",1
TP53,"Y205*, Y73*, Y166*, Y46*",1,Li-Fraumeni syndrome,1,"Pathogenic(Last reviewed: May 29, 2019)",1,"criteria provided, single submitter",1
TP53,"Y166*, Y205*, Y73*, Y46*",1,Hereditary cancer-predisposing syndrome,1,"Pathogenic(Last reviewed: Jul 11, 2014)",1,"criteria provided, single submitter",1
TP53,"E165*, E204*, E45*, E72*",1,Lip and oral cavity carcinoma,1,"Pathogenic(Last reviewed: Apr 30, 2019)",1,no assertion criteria provided,0
TP53,"E204*, E45*, E72*, E165*",1,Neoplasm of ovary,1,"Pathogenic(Last reviewed: Dec 1, 2018)",1,no assertion criteria provided,0
TP53,"L201fs, L42fs, L162fs, L69fs",1,Hereditary cancer-predisposing syndrome,1,"Pathogenic(Last reviewed: Jan 15, 2020)",1,"criteria provided, single submitter",1
TP53,"N68fs, N41fs, N161fs, N200fs",1,Hereditary cancer-predisposing syndrome,1,"Pathogenic(Last reviewed: Apr 25, 2013)",1,"criteria provided, single submitter",1
TP53,"G160*, G199*, G67*, G40*",1,Neoplasm of ovary,1,"Pathogenic(Last reviewed: Dec 1, 2018)",1,no assertion criteria provided,0
TP53,"E159*, E198*, E66*, E39*",1,Neoplasm of ovary,1,"Pathogenic(Last reviewed: Dec 1, 2018)",1,no assertion criteria provided,0
TP53,"E198fs, E159fs, E39fs, E66fs",1,Hereditary cancer-predisposing syndrome,1,"Pathogenic(Last reviewed: Aug 15, 2014)",1,"criteria provided, single submitter",1
TP53,"R157*, R196*, R64*, R37*",1,Familial cancer of breast|not provided|Hereditary cancer-predisposing syndrome|Neoplasm of ovary|not specified|Li-Fraumeni syndrome,1,"Pathogenic(Last reviewed: Nov 3, 2021)",1,"criteria provided, multiple submitters, no conflicts",1
TP53,"L155fs, L194fs, L35fs, L62fs",1,Li-Fraumeni syndrome,1,"Pathogenic(Last reviewed: Mar 16, 2020)",1,"criteria provided, single submitter",1
TP53,"I156T, I195T, I63T, I36T",1,Carcinoma of esophagus|Breast and/or ovarian cancer|Breast neoplasm|not provided|Multiple myeloma|Hepatocellular carcinoma|Acute myeloid leukemia|Ovarian Serous Cystadenocarcinoma|Uterine Carcinosarcoma|Adenocarcinoma of stomach|Neoplasm of the large intestine|Neoplasm of brain|Lung adenocarcinoma|Squamous cell lung carcinoma|Glioblastoma|Pancreatic adenocarcinom…
TP53,"I156fs, I36fs, I63fs, I195fs",1,Neoplasm of ovary,1,"Pathogenic(Last reviewed: Dec 1, 2018)",1,no assertion criteria provided,0
TP53,"H154P, H193P, H61P, H34P",1,"Adenocarcinoma of prostate|Malignant neoplasm of body of uterus|Breast neoplasm|Ovarian Serous Cystadenocarcinoma|Adenocarcinoma of stomach|Carcinoma of esophagus|Neoplasm of brain|Neoplasm of the large intestine|Uterine Carcinosarcoma|Papillary renal cell carcinoma, sporadic|Pancreatic adenocarcinoma|Hereditary cancer-predisposing syndrome|B-cell chronic lympho…
TP53,"H154R, H193R, H61R, H34R",1,"Lung adenocarcinoma|Acute myeloid leukemia|Hepatocellular carcinoma|B-cell chronic lymphocytic leukemia|Hereditary cancer-predisposing syndrome|Pancreatic adenocarcinoma|Neoplasm of the large intestine|Adenocarcinoma of stomach|Ovarian Serous Cystadenocarcinoma|Malignant neoplasm of body of uterus|Transitional cell carcinoma of the bladder|Brainstem glioma|Adeno…
TP53,"H154Y, H193Y, H61Y, H34Y",1,"Neoplasm of the large intestine|Carcinoma of esophagus|Breast neoplasm|Neoplasm of brain|Pancreatic adenocarcinoma|B-cell chronic lymphocytic leukemia|Hepatocellular carcinoma|Acute myeloid leukemia|Hereditary cancer-predisposing syndrome|not provided|Lung adenocarcinoma|Squamous cell lung carcinoma|Li-Fraumeni syndrome|Squamous cell carcinoma of the head and ne…
TP53,"Q153*, Q192*, Q60*, Q33*",1,Malignant tumor of breast|Hereditary cancer-predisposing syndrome|Li-Fraumeni syndrome,1,"Pathogenic(Last reviewed: Oct 10, 2019)",1,"criteria provided, multiple submitters, no conflicts",1
TP53,"Q192fs, Q33fs, Q60fs, Q153fs",1,Li-Fraumeni syndrome,1,"Pathogenic(Last reviewed: Oct 25, 2019)",1,"criteria provided, single submitter",1
TP53,"P190fs, P58fs, P151fs, P31fs",1,Hereditary cancer-predisposing syndrome,1,"Pathogenic(Last reviewed: Jun 15, 2018)",1,"criteria provided, single submitter",1
TP53,NA,0,Li-Fraumeni syndrome,1,"Pathogenic(Last reviewed: Aug 21, 2019)",1,"criteria provided, single submitter",1
TP53,"A189fs, A150fs, A57fs, A30fs",1,Li-Fraumeni syndrome,1,"Pathogenic(Last reviewed: Oct 31, 2019)",1,"criteria provided, single submitter",1
TP53,"A30fs, A189fs, A57fs, A150fs",1,Li-Fraumeni syndrome,1,"Pathogenic(Last reviewed: Apr 9, 2020)",1,"criteria provided, single submitter",1
TP53,"L149fs, L56fs, L188fs, L29fs",1,Hereditary cancer-predisposing syndrome,1,"Pathogenic(Last reviewed: Dec 16, 2019)",1,"criteria provided, single submitter",1
TP53,NA,0,not provided|Hereditary cancer-predisposing syndrome|Neoplasm of ovary,1,"Pathogenic(Last reviewed: Mar 14, 2019)",1,"criteria provided, single submitter",1
TP53,NA,0,Neoplasm of ovary|Rhabdomyosarcoma|not provided,1,"Pathogenic/Likely pathogenic(Last reviewed: Sep 1, 2020)",1,no assertion criteria provided,0
TP53,NA,0,not provided,0,"Pathogenic(Last reviewed: Jul 31, 2020)",1,"criteria provided, single submitter",1
TP53,NA,0,Li-Fraumeni syndrome,1,"Pathogenic(Last reviewed: Aug 25, 2020)",1,"criteria provided, single submitter",1
TP53,NA,0,Li-Fraumeni syndrome,1,"Pathogenic(Last reviewed: Sep 18, 2017)",1,"criteria provided, single submitter",1
TP53,NA,0,"not provided|Hereditary cancer-predisposing syndrome|Adrenocortical carcinoma, hereditary|Familial cancer of breast|Basal cell carcinoma, susceptibility to, 7|Carcinoma of colon|Hepatocellular carcinoma|Choroid plexus papilloma|Bone osteosarcoma|Li-Fraumeni syndrome 1|Nasopharyngeal carcinoma|Carcinoma of pancreas|Glioma susceptibility 1|Li-Fraumeni syndrome",1,"Pathogenic/Likely patho…
TP53,"D145fs, D184fs, D25fs, D52fs",1,Li-Fraumeni syndrome,1,"Pathogenic(Last reviewed: Dec 14, 2018)",1,"criteria provided, single submitter",1
TP53,"D184fs, D52fs, D145fs, D25fs",1,Neoplasm of ovary,1,"Pathogenic(Last reviewed: Dec 1, 2018)",1,no assertion criteria provided,0
TP53,"S144*, S183*, S51*, S24*",1,Neoplasm of ovary|Li-Fraumeni syndrome,1,"Pathogenic(Last reviewed: Mar 19, 2020)",1,"criteria provided, single submitter",1
TP53,"C50fs, C23fs, C182fs, C143fs",1,Neoplasm of ovary,1,"Pathogenic(Last reviewed: Dec 1, 2018)",1,no assertion criteria provided,0
TP53,"R181P, R22P, R142P, R49P",1,Hereditary cancer-predisposing syndrome|Li-Fraumeni syndrome,1,"Pathogenic/Likely pathogenic(Last reviewed: Nov 11, 2019)",1,"criteria provided, multiple submitters, no conflicts",1
TP53,"R142H, R181H, R49H, R22H",1,Hereditary cancer-predisposing syndrome|Carcinoma of pancreas|Li-Fraumeni syndrome 1|not provided|Li-Fraumeni syndrome|Squamous cell carcinoma of the head and neck|Familial cancer of breast,1,"Pathogenic/Likely pathogenic(Last reviewed: Jul 27, 2021)",1,"criteria provided, multiple submitters, no conflicts",1
TP53,"H178fs, H139fs, H19fs, H46fs",1,Neoplasm of ovary,1,"Pathogenic(Last reviewed: Dec 1, 2018)",1,no assertion criteria provided,0
TP53,"E141*, E180*, E48*, E21*",1,Neoplasm of ovary,1,"Pathogenic(Last reviewed: Dec 1, 2018)",1,no assertion criteria provided,0
TP53,"H140Q, H47Q, H179Q, H20Q",1,Neoplasm of ovary|Hereditary cancer-predisposing syndrome|Li-Fraumeni syndrome,1,"Pathogenic(Last reviewed: Aug 28, 2019)",1,reviewed by expert panel,1
TP53,"H140Q, H179Q, H47Q, H20Q",1,Malignant neoplasm of body of uterus|Breast neoplasm|Ovarian Serous Cystadenocarcinoma|Carcinoma of esophagus|Neoplasm of brain|Adenocarcinoma of stomach|Neoplasm of the large intestine|Glioblastoma|Carcinoma of gallbladder|Uterine Carcinosarcoma|Pancreatic adenocarcinoma|Hereditary cancer-predisposing syndrome|Small cell lung carcinoma|Malignant melanoma of skin…
TP53,"H47fs, H179fs, H20fs, H140fs",1,Li-Fraumeni syndrome,1,"Pathogenic(Last reviewed: Jun 7, 2018)",1,"criteria provided, single submitter",1
TP53,"H140Y, H179Y, H47Y, H20Y",1,Carcinoma of esophagus|Neoplasm of the large intestine|Pancreatic adenocarcinoma|Carcinoma of gallbladder|Uterine Carcinosarcoma|Ovarian Serous Cystadenocarcinoma|Malignant neoplasm of body of uterus|Adenocarcinoma of stomach|Glioblastoma|Breast neoplasm|Neoplasm of brain|not provided|Neoplasm of ovary|Small cell lung carcinoma|Malignant melanoma of skin|Acute my…
TP53,"H139fs, H19fs, H178fs, H46fs",1,Li-Fraumeni syndrome|Hereditary cancer-predisposing syndrome|Neoplasm of ovary|Li-Fraumeni syndrome 1,1,"Pathogenic(Last reviewed: May 5, 2019)",1,"criteria provided, multiple submitters, no conflicts",1
TP53,"P177R, P45R, P138R, P18R",1,not provided|Li-Fraumeni syndrome|Hereditary cancer-predisposing syndrome,1,"Pathogenic/Likely pathogenic(Last reviewed: Apr 16, 2021)",1,"criteria provided, multiple submitters, no conflicts",1
TP53,"H139fs, H178fs, H19fs, H46fs",1,Li-Fraumeni syndrome,1,"Pathogenic(Last reviewed: Jun 7, 2020)",1,"criteria provided, single submitter",1
TP53,"C137Y, C176Y, C44Y, C17Y",1,"Li-Fraumeni syndrome|Acute myeloid leukemia|Hepatocellular carcinoma|not provided|Hereditary cancer-predisposing syndrome|Pancreatic adenocarcinoma|Neoplasm of the large intestine|Adenocarcinoma of stomach|Ovarian Serous Cystadenocarcinoma|Transitional cell carcinoma of the bladder|Adenocarcinoma of prostate|Familial ovarian cancer|Lung adenocarcinoma|Squamous c…
TP53,"R136L, R175L, R43L, R16L",1,Hereditary cancer-predisposing syndrome|Li-Fraumeni syndrome,1,"Pathogenic/Likely pathogenic(Last reviewed: Sep 17, 2020)",1,"criteria provided, multiple submitters, no conflicts",1
TP53,"R175H, R136H, R43H, R16H",1,"Li-Fraumeni syndrome|Lip and oral cavity carcinoma|Colorectal cancer|Hepatocellular carcinoma|Li-Fraumeni syndrome 1|Bone osteosarcoma|Basal cell carcinoma, susceptibility to, 7|Nasopharyngeal carcinoma|Adrenocortical carcinoma, hereditary|Carcinoma of pancreas|Choroid plexus papilloma|Carcinoma of colon|Glioma susceptibility 1|Familial cancer of breast|Heredita…
TP53,"R136G, R175G, R43G, R16G",1,Adenocarcinoma of prostate|Malignant neoplasm of body of uterus|Nasopharyngeal Neoplasms|Breast neoplasm|Ovarian Serous Cystadenocarcinoma|Neoplasm of the large intestine|Carcinoma of esophagus|Adenocarcinoma of stomach|Glioblastoma|Hereditary cancer-predisposing syndrome|Neoplasm of brain|Carcinoma of gallbladder|Uterine Carcinosarcoma|Pancreatic adenocarcinoma|…
TP53,"V134A, V173A, V41A, V14A",1,Malignant neoplasm of body of uterus|Breast neoplasm|Ovarian Serous Cystadenocarcinoma|Adenocarcinoma of stomach|Hereditary cancer-predisposing syndrome|Adrenocortical carcinoma|Neoplasm of the large intestine|Carcinoma of esophagus|Neoplasm of brain|Pancreatic adenocarcinoma|Acute myeloid leukemia|Squamous cell carcinoma of the head and neck|Hepatocellular carci…
TP53,"V134L, V173L, V41L, V14L",1,Malignant neoplasm of body of uterus|Breast neoplasm|Ovarian Serous Cystadenocarcinoma|Neoplasm of the large intestine|Carcinoma of esophagus|Adenocarcinoma of stomach|Adrenocortical carcinoma|Neoplasm of brain|Pancreatic adenocarcinoma|Small cell lung carcinoma|Neoplasm of ovary|Li-Fraumeni syndrome|Malignant melanoma of skin|Squamous cell carcinoma of the head …
TP53,"V134M, V173M, V41M, V14M",1,Hereditary cancer-predisposing syndrome|Small cell lung carcinoma|Li-Fraumeni syndrome|Malignant neoplasm of body of uterus|Ovarian Serous Cystadenocarcinoma|Adrenocortical carcinoma|Adenocarcinoma of stomach|Carcinoma of esophagus|Lung adenocarcinoma|Squamous cell carcinoma of the head and neck|Neoplasm of the large intestine|Lip and oral cavity carcinoma|Pancre…
TP53,"V134fs, V41fs, V14fs, V173fs",1,Hereditary cancer-predisposing syndrome,1,"Pathogenic(Last reviewed: Aug 8, 2014)",1,"criteria provided, single submitter",1
TP53,"T131fs, T170fs, T11fs, T38fs",1,not provided|Hereditary cancer-predisposing syndrome|Li-Fraumeni syndrome|Li-Fraumeni syndrome 1,1,"Pathogenic(Last reviewed: Aug 13, 2019)",1,"criteria provided, multiple submitters, no conflicts",1
TP53,"E12fs, E171fs, E132fs, E39fs",1,Li-Fraumeni syndrome,1,"Pathogenic(Last reviewed: Apr 8, 2019)",1,"criteria provided, single submitter",1
TP53,"E132*, E171*, E39*, E12*",1,Neoplasm of ovary|Li-Fraumeni syndrome,1,"Pathogenic(Last reviewed: Dec 27, 2018)",1,"criteria provided, single submitter",1
TP53,"Q128fs, Q35fs, Q167fs, Q8fs",1,Li-Fraumeni syndrome,1,"Pathogenic(Last reviewed: Jun 21, 2018)",1,"criteria provided, single submitter",1
TP53,"Q167*, Q35*, Q128*, Q8*",1,Hereditary cancer-predisposing syndrome|not provided|Li-Fraumeni syndrome 1|Li-Fraumeni syndrome|Familial cancer of breast,1,"Pathogenic/Likely pathogenic(Last reviewed: Nov 3, 2021)",1,"criteria provided, multiple submitters, no conflicts",1
TP53,"Q128fs, Q167fs, Q8fs, Q35fs",1,Hereditary cancer-predisposing syndrome,1,"Pathogenic(Last reviewed: Nov 21, 2019)",1,"criteria provided, single submitter",1
TP53,"S127*, S166*, S34*, S7*",1,Neoplasm of ovary,1,"Pathogenic(Last reviewed: Dec 1, 2018)",1,no assertion criteria provided,0
TP53,NA,0,Li-Fraumeni syndrome,1,"Pathogenic(Last reviewed: Jun 22, 2018)",1,"criteria provided, single submitter",1
TP53,"Q126*, Q165*, Q33*, Q6*",1,Lip and oral cavity carcinoma|Hereditary cancer-predisposing syndrome|Neoplasm of ovary|Li-Fraumeni syndrome|not provided|Squamous cell carcinoma of the head and neck,1,"Pathogenic(Last reviewed: Jul 8, 2020)",1,"criteria provided, multiple submitters, no conflicts",1
TP53,"K164*, K32*, K125*, K5*",1,Li-Fraumeni syndrome,1,"Pathogenic(Last reviewed: Sep 19, 2019)",1,"criteria provided, single submitter",1
TP53,"Y124fs, Y4fs, Y31fs, Y163fs",1,Hereditary cancer-predisposing syndrome,1,"Pathogenic(Last reviewed: Sep 14, 2018)",1,"criteria provided, single submitter",1
TP53,"Y124*, Y163*, Y31*, Y4*",1,not provided,0,"Pathogenic(Last reviewed: Jul 9, 2018)",1,"criteria provided, single submitter",1
TP53,"Y124C, Y163C, Y31C, Y4C",1,Carcinoma of esophagus|Hereditary cancer-predisposing syndrome|Neoplasm of the large intestine|Pancreatic adenocarcinoma|Uterine Carcinosarcoma|Ovarian Serous Cystadenocarcinoma|Breast neoplasm|Neoplasm of brain|not provided|Small cell lung carcinoma|Hepatocellular carcinoma|Neoplasm of ovary|Malignant melanoma of skin|Lung adenocarcinoma|Squamous cell lung carcin…
TP53,"A2fs, A122fs, A161fs, A29fs",1,Bone osteosarcoma|Choroid plexus papilloma,1,"Pathogenic(Last reviewed: May 20, 2002)",1,no assertion criteria provided,0
TP53,"R158fs, R26fs, R119fs",1,Neoplasm of ovary,1,"Pathogenic(Last reviewed: Dec 1, 2018)",1,no assertion criteria provided,0
TP53,"R158L, R119L, R26L",1,Hereditary cancer-predisposing syndrome|Li-Fraumeni syndrome,1,"Pathogenic/Likely pathogenic(Last reviewed: Aug 28, 2018)",1,"criteria provided, multiple submitters, no conflicts",1
TP53,"R158L, R26L, R119L",1,not provided|Li-Fraumeni syndrome,1,"Pathogenic(Last reviewed: Feb 1, 2021)",1,"criteria provided, multiple submitters, no conflicts",1
TP53,"R119H, R158H, R26H",1,Li-Fraumeni syndrome 1|Hereditary cancer-predisposing syndrome|Rhabdomyosarcoma|not provided|Familial cancer of breast|Li-Fraumeni syndrome,1,"Pathogenic/Likely pathogenic(Last reviewed: Nov 3, 2021)",1,"criteria provided, multiple submitters, no conflicts",1
TP53,"R158G, R26G, R119G",1,Li-Fraumeni syndrome,1,"Pathogenic(Last reviewed: Jan 22, 2019)",1,"criteria provided, single submitter",1
TP53,"P20fs, P113fs, P152fs",1,Hereditary cancer-predisposing syndrome|Li-Fraumeni syndrome|Neoplasm of ovary,1,"Pathogenic(Last reviewed: Apr 12, 2020)",1,"criteria provided, multiple submitters, no conflicts",1
TP53,"T116fs, T155fs, T23fs",1,Li-Fraumeni syndrome,1,"Pathogenic(Last reviewed: Feb 20, 2020)",1,"criteria provided, single submitter",1
TP53,"G154fs, G115fs, G22fs",1,Neoplasm of ovary,1,"Pathogenic(Last reviewed: Dec 1, 2018)",1,no assertion criteria provided,0
TP53,"T18fs, T150fs, T111fs",1,not provided|Li-Fraumeni syndrome,1,"Pathogenic(Last reviewed: Nov 30, 2016)",1,"criteria provided, single submitter",1
TP53,"T111fs, T150fs, T18fs",1,Hereditary cancer-predisposing syndrome,1,"Pathogenic(Last reviewed: Sep 20, 2013)",1,"criteria provided, single submitter",1
TP53,"P114fs, P153fs, P21fs",1,Hereditary cancer-predisposing syndrome|not provided|Li-Fraumeni syndrome|Li-Fraumeni syndrome 1,1,"Pathogenic(Last reviewed: Sep 8, 2019)",1,"criteria provided, multiple submitters, no conflicts",1
TP53,"P152R, P20R, P113R",1,Hereditary cancer-predisposing syndrome|Li-Fraumeni syndrome,1,"Pathogenic/Likely pathogenic(Last reviewed: Aug 28, 2020)",1,"criteria provided, multiple submitters, no conflicts",1
TP53,"P152fs, P20fs, P113fs",1,Neoplasm of ovary|Li-Fraumeni syndrome,1,"Pathogenic(Last reviewed: May 29, 2019)",1,"criteria provided, single submitter",1
TP53,"P113L, P152L, P20L",1,not provided|Lip and oral cavity carcinoma|Hereditary cancer-predisposing syndrome|Li-Fraumeni syndrome 1|Squamous cell carcinoma of the head and neck|Familial cancer of breast|Li-Fraumeni syndrome,1,"Pathogenic(Last reviewed: Aug 28, 2019)",1,reviewed by expert panel,1
TP53,"P20fs, P113fs, P152fs",1,Neoplasm of ovary,1,"Pathogenic(Last reviewed: Dec 1, 2018)",1,no assertion criteria provided,0
TP53,"P112R, P151R, P19R",1,Adenoid cystic carcinoma|Malignant neoplasm of body of uterus|Breast neoplasm|Ovarian Serous Cystadenocarcinoma|Neoplasm of brain|Adenocarcinoma of stomach|Neoplasm of the large intestine|Carcinoma of esophagus|Uterine Carcinosarcoma|Pancreatic adenocarcinoma|Li-Fraumeni syndrome|Multiple myeloma|Hepatocellular carcinoma|Squamous cell lung carcinoma|Lung adenocarcinoma…
TP53,"P112A, P151A, P19A",1,Adenoid cystic carcinoma|Malignant neoplasm of body of uterus|Pancreatic adenocarcinoma|Breast neoplasm|Ovarian Serous Cystadenocarcinoma|Neoplasm of the large intestine|Carcinoma of esophagus|Adenocarcinoma of stomach|Neoplasm of brain|Uterine Carcinosarcoma|Lung adenocarcinoma|Multiple myeloma|Transitional cell carcinoma of the bladder|Hepatocellular carcinoma|Squamo…
TP53,"P151S, P112S, P19S",1,Li-Fraumeni syndrome|Carcinoma of esophagus|Pancreatic adenocarcinoma|Adenoid cystic carcinoma|Malignant neoplasm of body of uterus|Ovarian Serous Cystadenocarcinoma|Adenocarcinoma of stomach|Rhabdomyosarcoma|Hereditary cancer-predisposing syndrome|Breast adenocarcinoma|Transitional cell carcinoma of the bladder|Neoplasm of the large intestine|Uterine Carcinosarcoma|Ne…
TP53,"S17fs, S149fs, S110fs",1,Neoplasm of ovary,1,"Pathogenic(Last reviewed: Dec 1, 2018)",1,no assertion criteria provided,0
TP53,"S17fs, S110fs, S149fs",1,Neoplasm of ovary|not provided,1,"Pathogenic(Last reviewed: Jul 20, 2015)",1,"criteria provided, single submitter",1
TP53,"V147fs, V15fs, V108fs",1,Neoplasm of ovary,1,"Pathogenic(Last reviewed: Dec 1, 2018)",1,no assertion criteria provided,0
TP53,"W107*, W14*, W146*",1,Hereditary cancer-predisposing syndrome|Li-Fraumeni syndrome|Neoplasm of ovary,1,"Pathogenic(Last reviewed: Aug 25, 2020)",1,"criteria provided, multiple submitters, no conflicts",1
TP53,"W107*, W14*, W146*",1,Li-Fraumeni syndrome|Hereditary cancer-predisposing syndrome|Neoplasm of ovary,1,"Pathogenic(Last reviewed: Feb 19, 2020)",1,"criteria provided, multiple submitters, no conflicts",1
TP53,"Q105del, Q12del, Q144del",1,Colorectal cancer,1,Pathogenic,1,"criteria provided, single submitter",1
TP53,"Q105*, Q12*, Q144*",1,Neoplasm of ovary|Li-Fraumeni syndrome,1,"Pathogenic(Last reviewed: Apr 2, 2020)",1,"criteria provided, single submitter",1
TP53,"N131fs, M1fs, N92fs",1,Hereditary cancer-predisposing syndrome,1,"Pathogenic(Last reviewed: Oct 14, 2019)",1,"criteria provided, single submitter",1
TP53,"P103fs, P10fs, P142fs",1,Li-Fraumeni syndrome,1,"Pathogenic(Last reviewed: Jan 8, 2020)",1,"criteria provided, single submitter",1
TP53,"C9fs, C102fs, C141fs",1,Li-Fraumeni syndrome,1,"Pathogenic(Last reviewed: Nov 25, 2019)",1,"criteria provided, single submitter",1
TP53,"C102Y, C141Y, C9Y",1,"Hereditary cancer-predisposing syndrome|Squamous cell lung carcinoma|Squamous cell carcinoma of the head and neck|Breast neoplasm|Neoplasm of ovary|Acute myeloid leukemia|Lung adenocarcinoma|Malignant neoplasm of body of uterus|Adenocarcinoma of prostate|Pancreatic adenocarcinoma|Neoplasm of brain|Neoplasm of the large intestine|not provided|Renal cell carcinoma, papil…
TP53,"C102fs, C141fs, C9fs",1,Breast neoplasm,1,Pathogenic,1,"criteria provided, single submitter",1
TP53,"K100fs, K139fs, K7fs",1,not specified,0,"Pathogenic(Last reviewed: Jan 25, 2019)",1,"criteria provided, single submitter",1
TP53,"K100*, K139*, K7*",1,Neoplasm of ovary,1,"Pathogenic(Last reviewed: Dec 1, 2018)",1,no assertion criteria provided,0
TP53,"K93fs, K132fs, M1fs",1,Hereditary cancer-predisposing syndrome,1,"Pathogenic(Last reviewed: Feb 1, 2018)",1,"criteria provided, single submitter",1
TP53,"C135fs, C3fs, C96fs",1,Hereditary cancer-predisposing syndrome,1,"Pathogenic(Last reviewed: Oct 1, 2014)",1,"criteria provided, single submitter",1
TP53,"C135fs, C3fs, C96fs",1,Li-Fraumeni syndrome,1,"Pathogenic(Last reviewed: Mar 27, 2020)",1,"criteria provided, single submitter",1
TP53,"C135R, C3R, C96R",1,Adenocarcinoma of stomach|Carcinoma of esophagus|Neoplasm of brain|Lung adenocarcinoma|Adrenocortical carcinoma|Transitional cell carcinoma of the bladder|Hepatocellular carcinoma|Adenocarcinoma of prostate|Pancreatic adenocarcinoma|Breast neoplasm|Squamous cell lung carcinoma|Li-Fraumeni syndrome|Ovarian Serous Cystadenocarcinoma|Neoplasm of the large intestine,1,"Patho…
TP53,"F134L, F2L, F95L",1,not provided,0,"Pathogenic(Last reviewed: Mar 1, 2017)",1,"criteria provided, single submitter",1
TP53,"M1fs, M133fs, M94fs",1,Hereditary cancer-predisposing syndrome,1,"Pathogenic(Last reviewed: May 6, 2019)",1,"criteria provided, single submitter",1
TP53,"M133T, M1T, M94T",1,Hereditary cancer-predisposing syndrome|Li-Fraumeni syndrome 1|Li-Fraumeni syndrome,1,"Pathogenic(Last reviewed: Sep 16, 2020)",1,"criteria provided, multiple submitters, no conflicts",1
TP53,NA,0,Li-Fraumeni syndrome,1,"Pathogenic(Last reviewed: Aug 20, 2019)",1,"criteria provided, single submitter",1
TP53,"N131fs, N92fs",1,Neoplasm of ovary,1,"Pathogenic(Last reviewed: Dec 1, 2018)",1,no assertion criteria provided,0
TP53,"N131I, N92I",1,Hereditary cancer-predisposing syndrome|Li-Fraumeni syndrome,1,"Pathogenic(Last reviewed: Oct 15, 2020)",1,"criteria provided, multiple submitters, no conflicts",1
TP53,"N131Y, N92Y",1,Hereditary cancer-predisposing syndrome,1,"Pathogenic(Last reviewed: Jan 4, 2017)",1,"criteria provided, single submitter",1
TP53,"L130P, L91P",1,Hereditary cancer-predisposing syndrome,1,"Pathogenic(Last reviewed: Aug 27, 2019)",1,"criteria provided, single submitter",1
TP53,"P128fs, P89fs",1,Li-Fraumeni syndrome|Squamous cell carcinoma of the head and neck,1,"Pathogenic(Last reviewed: Nov 16, 2018)",1,"criteria provided, multiple submitters, no conflicts",1
TP53,"S127Y, S88Y",1,Li-Fraumeni syndrome 1|Li-Fraumeni syndrome,1,"Pathogenic(Last reviewed: Apr 20, 2021)",1,reviewed by expert panel,1
TP53,"Y126fs, Y87fs",1,Neoplasm of ovary,1,"Pathogenic(Last reviewed: Dec 1, 2018)",1,no assertion criteria provided,0
TP53,NA,0,Hereditary cancer-predisposing syndrome|not provided|Lip and oral cavity carcinoma|Neoplasm of ovary|Li-Fraumeni syndrome,1,"Pathogenic/Likely pathogenic(Last reviewed: May 3, 2021)",1,"criteria provided, multiple submitters, no conflicts",1
TP53,NA,0,Li-Fraumeni syndrome,1,"Pathogenic(Last reviewed: Mar 27, 2020)",1,"criteria provided, single submitter",1
TP53,NA,0,Li-Fraumeni syndrome|Hereditary cancer-predisposing syndrome|not provided,1,"Pathogenic/Likely pathogenic(Last reviewed: Aug 29, 2019)",1,"criteria provided, multiple submitters, no conflicts",1
TP53,NA,0,Hereditary cancer-predisposing syndrome|Li-Fraumeni syndrome,1,"Pathogenic/Likely pathogenic(Last reviewed: Aug 28, 2019)",1,"criteria provided, multiple submitters, no conflicts",1
TP53,NA,0,not provided|Li-Fraumeni syndrome|Hereditary cancer-predisposing syndrome,1,"Pathogenic/Likely pathogenic(Last reviewed: Dec 4, 2019)",1,"criteria provided, multiple submitters, no conflicts",1
TP53,NA,0,not provided|Li-Fraumeni syndrome|Hereditary cancer-predisposing syndrome|Neoplasm of ovary,1,"Pathogenic/Likely pathogenic(Last reviewed: Oct 19, 2020)",1,"criteria provided, multiple submitters, no conflicts",1
TP53,NA,0,Rhabdomyosarcoma|Breast and/or ovarian cancer|not provided|Li-Fraumeni syndrome|Malignant tumor of prostate|Glioma susceptibility 1|Hereditary cancer-predisposing syndrome,1,"Pathogenic(Last reviewed: Oct 26, 2020)",1,"criteria provided, multiple submitters, no conflicts",1
TP53,"T125fs, T86fs",1,Li-Fraumeni syndrome,1,"Pathogenic(Last reviewed: Dec 2, 2019)",1,"criteria provided, single submitter",1
TP53,"T125R, T86R",1,"Pancreatic adenocarcinoma|Breast neoplasm|Ovarian Serous Cystadenocarcinoma|Adenocarcinoma of stomach|Adrenocortical carcinoma|Neoplasm of the large intestine|Glioblastoma|Carcinoma of esophagus|Hereditary cancer-predisposing syndrome|Neoplasm of brain|Malignant melanoma of skin|Lung adenocarcinoma|Li-Fraumeni syndrome|Acute myeloid leukemia|Renal cell carcinoma, papillary, …
TP53,"T125K, T86K",1,"Carcinoma of esophagus|Breast neoplasm|Malignant melanoma of skin|Hepatocellular carcinoma|Renal cell carcinoma, papillary, 1|Adenocarcinoma of stomach|Ovarian Serous Cystadenocarcinoma|Adrenocortical carcinoma|Neoplasm of the large intestine|Neoplasm of brain|Small cell lung carcinoma|Lung adenocarcinoma|Glioblastoma|Pancreatic adenocarcinoma|Acute myeloid leukemia|Squamous…
TP53,"C124fs, C85fs",1,Neoplasm of ovary,1,"Pathogenic(Last reviewed: Dec 1, 2018)",1,no assertion criteria provided,0
TP53,"C124*, C85*",1,Li-Fraumeni syndrome,1,"Pathogenic(Last reviewed: Aug 28, 2019)",1,reviewed by expert panel,1
TP53,"S121fs, S82fs",1,Neoplasm of ovary,1,"Pathogenic(Last reviewed: Dec 1, 2018)",1,no assertion criteria provided,0
TP53,"T123fs, T84fs",1,not provided,0,"Pathogenic(Last reviewed: May 22, 2018)",1,"criteria provided, single submitter",1
TP53,"V122fs, V83fs",1,Rhabdomyosarcoma|not provided|Neoplasm of ovary|Li-Fraumeni syndrome,1,"Pathogenic(Last reviewed: Feb 12, 2020)",1,"criteria provided, multiple submitters, no conflicts",1
TP53,"V83fs, V122fs",1,Li-Fraumeni syndrome,1,"Pathogenic(Last reviewed: Jul 12, 2017)",1,no assertion criteria provided,0
TP53,"K120*, K81*",1,Li-Fraumeni-like syndrome,1,"Pathogenic(Last reviewed: Jan 1, 1995)",1,no assertion criteria provided,0
TP53,"K120fs, K81fs",1,Hereditary cancer-predisposing syndrome,1,"Pathogenic(Last reviewed: Mar 17, 2019)",1,"criteria provided, single submitter",1
TP53,"S77fs, S116fs",1,not provided,0,"Pathogenic(Last reviewed: Oct 10, 2018)",1,"criteria provided, single submitter",1
TP53,"H76fs, H115fs",1,Hereditary cancer-predisposing syndrome,1,"Pathogenic(Last reviewed: Jan 15, 2020)",1,"criteria provided, single submitter",1
TP53,"H76fs, H115fs",1,Li-Fraumeni syndrome,1,"Pathogenic(Last reviewed: Aug 17, 2018)",1,"criteria provided, single submitter",1
TP53,"L114*, L75*",1,Neoplasm of ovary,1,"Pathogenic(Last reviewed: Dec 1, 2018)",1,no assertion criteria provided,0
TP53,"R110fs, R71fs",1,Li-Fraumeni syndrome,1,"Pathogenic(Last reviewed: Mar 12, 2020)",1,"criteria provided, single submitter",1
TP53,"R110P, R71P",1,Li-Fraumeni syndrome,1,"Pathogenic(Last reviewed: Aug 15, 2018)",1,"criteria provided, single submitter",1
TP53,"L72fs, L111fs",1,Hereditary cancer-predisposing syndrome|Li-Fraumeni syndrome,1,"Pathogenic(Last reviewed: Nov 6, 2018)",1,"criteria provided, multiple submitters, no conflicts",1
TP53,"R71fs, R110fs",1,Li-Fraumeni syndrome,1,"Pathogenic(Last reviewed: Jul 11, 2019)",1,"criteria provided, single submitter",1
TP53,"Q104fs, Q65fs",1,Hereditary cancer-predisposing syndrome,1,"Pathogenic(Last reviewed: Sep 20, 2016)",1,"criteria provided, single submitter",1
TP53,"R110L, R71L",1,Hereditary cancer-predisposing syndrome|Neoplasm of ovary|Li-Fraumeni syndrome,1,"Pathogenic/Likely pathogenic(Last reviewed: Jan 14, 2021)",1,"criteria provided, multiple submitters, no conflicts",1
TP53,"R110P, R71P",1,Li-Fraumeni syndrome|Hereditary cancer-predisposing syndrome,1,"Pathogenic(Last reviewed: Sep 30, 2020)",1,"criteria provided, multiple submitters, no conflicts",1
TP53,"F70fs, F109fs",1,Hereditary cancer-predisposing syndrome,1,"Pathogenic(Last reviewed: Apr 19, 2019)",1,"criteria provided, single submitter",1
TP53,"F109fs, F70fs",1,Hereditary cancer-predisposing syndrome,1,"Pathogenic(Last reviewed: Dec 6, 2011)",1,"criteria provided, single submitter",1
TP53,"F109fs, F70fs",1,Li-Fraumeni syndrome|not provided,1,"Pathogenic/Likely pathogenic(Last reviewed: Dec 22, 2019)",1,"criteria provided, multiple submitters, no conflicts",1
TP53,"R110fs, R71fs",1,Hereditary cancer-predisposing syndrome,1,"Pathogenic(Last reviewed: Aug 20, 2014)",1,"criteria provided, multiple submitters, no conflicts",1
TP53,"Y107fs, Y68fs",1,Li-Fraumeni syndrome,1,"Pathogenic(Last reviewed: Jul 25, 2019)",1,"criteria provided, single submitter",1
TP53,"F109fs, F70fs",1,Hereditary cancer-predisposing syndrome,1,"Pathogenic(Last reviewed: Mar 4, 2015)",1,"criteria provided, single submitter",1
TP53,"G66fs, G105fs",1,Li-Fraumeni syndrome,1,"Pathogenic(Last reviewed: Nov 16, 2019)",1,"criteria provided, single submitter",1
TP53,"Y107*, Y68*",1,Li-Fraumeni syndrome,1,"Pathogenic(Last reviewed: May 13, 2020)",1,"criteria provided, single submitter",1
TP53,"Y68*, Y107*",1,Li-Fraumeni syndrome,1,"Pathogenic(Last reviewed: Aug 21, 2016)",1,"criteria provided, single submitter",1
TP53,"G105fs, G66fs",1,not provided,0,"Pathogenic(Last reviewed: Nov 20, 2017)",1,"criteria provided, single submitter",1
TP53,"G66R, G105R",1,Li-Fraumeni syndrome|Hereditary cancer-predisposing syndrome,1,"Pathogenic/Likely pathogenic(Last reviewed: Feb 4, 2020)",1,"criteria provided, multiple submitters, no conflicts",1
TP53,"Q65fs, Q104fs",1,Neoplasm of ovary,1,"Pathogenic(Last reviewed: Dec 1, 2018)",1,no assertion criteria provided,0
TP53,"Q104*, Q65*",1,Neoplasm of ovary|Li-Fraumeni syndrome,1,"Pathogenic(Last reviewed: Jun 4, 2018)",1,"criteria provided, single submitter",1
TP53,"Y103*, Y64*",1,Hereditary cancer-predisposing syndrome|Li-Fraumeni syndrome,1,"Pathogenic(Last reviewed: May 13, 2019)",1,"criteria provided, multiple submitters, no conflicts",1
TP53,"Q100*, Q61*",1,Neoplasm of ovary,1,"Pathogenic(Last reviewed: Dec 1, 2018)",1,no assertion criteria provided,0
TP53,"Q100fs, Q61fs",1,Neoplasm of ovary|Malignant tumor of esophagus,1,Pathogenic,1,"criteria provided, single submitter",1
TP53,"S60fs, S99fs",1,Hereditary cancer-predisposing syndrome,1,"Pathogenic(Last reviewed: May 15, 2018)",1,"criteria provided, multiple submitters, no conflicts",1
TP53,"S60fs, S99fs",1,Li-Fraumeni syndrome,1,"Pathogenic(Last reviewed: Oct 24, 2017)",1,"criteria provided, single submitter",1
TP53,"S56fs, S95fs",1,Neoplasm of ovary,1,"Pathogenic(Last reviewed: Dec 1, 2018)",1,no assertion criteria provided,0
TP53,"S55fs, S94fs",1,Li-Fraumeni syndrome,1,"Pathogenic(Last reviewed: May 23, 2016)",1,"criteria provided, single submitter",1
TP53,"A37fs, A76fs",1,Hereditary cancer-predisposing syndrome,1,"Pathogenic(Last reviewed: Oct 15, 2010)",1,"criteria provided, single submitter",1
TP53,"A47fs, A86fs",1,not provided|Li-Fraumeni syndrome,1,"Pathogenic(Last reviewed: Jan 20, 2020)",1,"criteria provided, multiple submitters, no conflicts",1
TP53,"L54fs, L93fs",1,Hereditary cancer-predisposing syndrome,1,"Pathogenic(Last reviewed: Nov 7, 2018)",1,"criteria provided, single submitter",1
TP53,"L93fs, L54fs",1,Neoplasm of ovary,1,"Pathogenic(Last reviewed: Dec 1, 2018)",1,no assertion criteria provided,0
TP53,"L54fs, L93fs",1,Neoplasm of ovary,1,"Pathogenic(Last reviewed: Dec 1, 2018)",1,no assertion criteria provided,0
TP53,"W52*, W91*",1,not provided|Hereditary cancer-predisposing syndrome|Li-Fraumeni syndrome 1|Li-Fraumeni syndrome|Neoplasm of ovary,1,"Pathogenic(Last reviewed: Dec 15, 2020)",1,"criteria provided, multiple submitters, no conflicts",1
TP53,"W52fs, W91fs",1,not provided|Li-Fraumeni syndrome,1,"Pathogenic(Last reviewed: Dec 13, 2019)",1,"criteria provided, multiple submitters, no conflicts",1
TP53,"P87fs, P48fs",1,Neoplasm of ovary,1,"Pathogenic(Last reviewed: Dec 1, 2018)",1,no assertion criteria provided,0
TP53,"S51fs, S90fs",1,Li-Fraumeni syndrome,1,"Pathogenic(Last reviewed: Mar 14, 2020)",1,"criteria provided, single submitter",1
TP53,"S51fs, S90fs",1,Neoplasm of ovary,1,"Pathogenic(Last reviewed: Dec 1, 2018)",1,no assertion criteria provided,0
TP53,"A83fs, A44fs",1,not provided,0,"Pathogenic(Last reviewed: Nov 3, 2020)",1,"criteria provided, single submitter",1
TP53,"P46fs, P85fs",1,not provided,0,"Pathogenic(Last reviewed: Dec 11, 2020)",1,"criteria provided, single submitter",1
TP53,"A83fs, A44fs",1,Neoplasm of ovary,1,"Pathogenic(Last reviewed: Dec 1, 2018)",1,no assertion criteria provided,0
TP53,"A45fs, A84fs",1,Li-Fraumeni syndrome,1,"Pathogenic(Last reviewed: Jul 20, 2018)",1,"criteria provided, single submitter",1
TP53,"A44fs, A83fs",1,Hereditary cancer-predisposing syndrome,1,"Pathogenic(Last reviewed: Apr 18, 2013)",1,"criteria provided, single submitter",1
TP53,"A44fs, A83fs",1,Neoplasm of ovary,1,"Pathogenic(Last reviewed: Dec 1, 2018)",1,no assertion criteria provided,0
TP53,"P43fs, P82fs",1,Li-Fraumeni syndrome,1,"Pathogenic(Last reviewed: Apr 3, 2020)",1,"criteria provided, single submitter",1
TP53,"T42fs, T81fs",1,Li-Fraumeni syndrome,1,"Pathogenic(Last reviewed: May 2, 2019)",1,"criteria provided, single submitter",1
TP53,"A37fs, A76fs",1,Neoplasm of ovary,1,"Pathogenic(Last reviewed: Dec 1, 2018)",1,no assertion criteria provided,0
TP53,"V34fs, V73fs",1,Li-Fraumeni syndrome|Hereditary cancer-predisposing syndrome|Multiple myeloma|Li-Fraumeni-like syndrome,1,"Pathogenic(Last reviewed: Oct 3, 2018)",1,"criteria provided, multiple submitters, no conflicts",1
TP53,"V34fs, V73fs",1,Hereditary cancer-predisposing syndrome|Neoplasm of ovary|Li-Fraumeni syndrome,1,"Pathogenic(Last reviewed: Feb 26, 2020)",1,"criteria provided, multiple submitters, no conflicts",1
TP53,"P33fs, P72fs",1,Hereditary cancer-predisposing syndrome,1,"Pathogenic(Last reviewed: Jul 5, 2013)",1,"criteria provided, single submitter",1
TP53,"A30fs, A69fs",1,Li-Fraumeni syndrome,1,"Pathogenic(Last reviewed: Sep 23, 2020)",1,"criteria provided, single submitter",1
TP53,"E29*, E68*",1,Hereditary cancer-predisposing syndrome,1,"Pathogenic(Last reviewed: Nov 20, 2015)",1,"criteria provided, single submitter",1
TP53,"M27fs, M66fs",1,Li-Fraumeni syndrome,1,"Pathogenic(Last reviewed: Nov 16, 2018)",1,"criteria provided, single submitter",1
TP53,"R26*, R65*",1,Neoplasm of ovary,1,"Pathogenic(Last reviewed: Dec 1, 2018)",1,no assertion criteria provided,0
TP53,"E23*, E62*",1,Hereditary cancer-predisposing syndrome,1,"Pathogenic(Last reviewed: Jan 22, 2019)",1,"criteria provided, single submitter",1
TP53,"G20fs, G59fs",1,Neoplasm of ovary,1,"Pathogenic(Last reviewed: Dec 1, 2018)",1,no assertion criteria provided,0
TP53,"W14*, W53*",1,Neoplasm of ovary,1,"Pathogenic(Last reviewed: Dec 1, 2018)",1,no assertion criteria provided,0
TP53,"W14*, W53*",1,Li-Fraumeni syndrome|Hereditary cancer-predisposing syndrome|not provided,1,"Pathogenic(Last reviewed: Sep 12, 2019)",1,"criteria provided, multiple submitters, no conflicts",1
TP53,"W14*, W53*",1,Neoplasm of ovary|Hereditary cancer-predisposing syndrome|Li-Fraumeni syndrome,1,"Pathogenic(Last reviewed: Jan 3, 2019)",1,"criteria provided, multiple submitters, no conflicts",1
TP53,"W14*, W53*",1,Hereditary cancer-predisposing syndrome,1,"Pathogenic(Last reviewed: Feb 13, 2014)",1,"criteria provided, single submitter",1
TP53,"W14fs, W53fs",1,Li-Fraumeni syndrome,1,"Pathogenic(Last reviewed: Jun 8, 2017)",1,"criteria provided, single submitter",1
TP53,"Q13fs, Q52fs",1,Li-Fraumeni syndrome,1,"Pathogenic(Last reviewed: Nov 15, 2017)",1,"criteria provided, single submitter",1
TP53,"Q52fs, Q13fs",1,Li-Fraumeni syndrome,1,"Pathogenic(Last reviewed: Dec 27, 2019)",1,"criteria provided, single submitter",1
TP53,"Q13fs, Q52fs",1,Neoplasm of ovary,1,"Pathogenic(Last reviewed: Dec 1, 2018)",1,no assertion criteria provided,0
TP53,"Q13fs, Q52fs",1,Hereditary cancer-predisposing syndrome,1,"Pathogenic(Last reviewed: Jan 15, 2020)",1,"criteria provided, single submitter",1
TP53,"E51*, E12*",1,Li-Fraumeni syndrome,1,"Pathogenic(Last reviewed: Oct 16, 2018)",1,"criteria provided, single submitter",1
TP53,"I11fs, I50fs",1,Familial cancer of breast,1,"Pathogenic(Last reviewed: Nov 3, 2021)",1,"criteria provided, single submitter",1
TP53,"P47fs, P8fs",1,Li-Fraumeni syndrome,1,"Pathogenic(Last reviewed: Jan 26, 2018)",1,"criteria provided, single submitter",1
TP53,"S7fs, S46fs",1,Hereditary cancer-predisposing syndrome,1,"Pathogenic(Last reviewed: Feb 13, 2014)",1,"criteria provided, single submitter",1
TP53,NA,0,Malignant tumor of breast,1,"Pathogenic(Last reviewed: Sep 1, 2020)",1,"criteria provided, single submitter",1
TP53,NA,0,Li-Fraumeni syndrome,1,"Pathogenic(Last reviewed: Oct 6, 2019)",1,"criteria provided, single submitter",1
TP53,NA,0,Hereditary cancer-predisposing syndrome,1,"Pathogenic(Last reviewed: Jun 21, 2016)",1,"criteria provided, single submitter",1
TP53,"M1fs, M40fs",1,Li-Fraumeni syndrome,1,"Pathogenic(Last reviewed: Mar 18, 2020)",1,"criteria provided, single submitter",1
TP53,Q38fs,1,Li-Fraumeni syndrome,1,"Pathogenic(Last reviewed: Aug 16, 2017)",1,"criteria provided, single submitter",1
TP53,L35F,1,Carcinoma of pancreas,1,"Pathogenic(Last reviewed: May 14, 1993)",1,no assertion criteria provided,0
TP53,P36fs,1,Li-Fraumeni syndrome,1,"Pathogenic(Last reviewed: Oct 9, 2019)",1,"criteria provided, single submitter",1
TP53,L35fs,1,Li-Fraumeni syndrome,1,"Pathogenic(Last reviewed: Feb 6, 2020)",1,"criteria provided, single submitter",1
TP53,S33fs,1,Hereditary cancer-predisposing syndrome,1,"Pathogenic(Last reviewed: May 13, 2016)",1,"criteria provided, single submitter",1
TP53,NA,0,not provided,0,"Pathogenic(Last reviewed: Feb 1, 2016)",1,"criteria provided, single submitter",1
TP53,NA,0,Li-Fraumeni syndrome,1,"Pathogenic(Last reviewed: Mar 18, 2020)",1,"criteria provided, single submitter",1
TP53,NA,0,Hereditary cancer-predisposing syndrome,1,"Pathogenic(Last reviewed: Jan 10, 2019)",1,"criteria provided, single submitter",1
TP53,NA,0,"Hereditary cancer-predisposing syndrome|Adrenocortical carcinoma, hereditary|Carcinoma of pancreas|Bone osteosarcoma|Basal cell carcinoma, susceptibility to, 7|Familial cancer of breast|Nasopharyngeal carcinoma|Li-Fraumeni syndrome 1|Choroid plexus papilloma|Carcinoma of colon|Hepatocellular carcinoma|Glioma susceptibility 1|Li-Fraumeni syndrome",1,"Pathogenic/Likely pathogenic(Last re…
TP53,NA,0,Hereditary cancer-predisposing syndrome,1,"Pathogenic(Last reviewed: Dec 2, 2016)",1,"criteria provided, single submitter",1
TP53,L32fs,1,Li-Fraumeni syndrome,1,"Pathogenic(Last reviewed: Jun 26, 2020)",1,"criteria provided, single submitter",1
TP53,V31fs,1,not provided,0,"Pathogenic(Last reviewed: Sep 14, 2015)",1,"criteria provided, single submitter",1
TP53,N29fs,1,Li-Fraumeni syndrome,1,"Pathogenic(Last reviewed: Oct 4, 2017)",1,"criteria provided, single submitter",1
TP53,L26fs,1,Hereditary cancer-predisposing syndrome|Li-Fraumeni syndrome,1,"Pathogenic(Last reviewed: Aug 7, 2017)",1,"criteria provided, single submitter",1
TP53,S20fs,1,Hereditary cancer-predisposing syndrome,1,"Pathogenic(Last reviewed: Jan 10, 2019)",1,"criteria provided, single submitter",1
TP53,T18fs,1,Hereditary cancer-predisposing syndrome,1,"Pathogenic(Last reviewed: Jul 27, 2017)",1,"criteria provided, multiple submitters, no conflicts",1
TP53,Q16fs,1,Li-Fraumeni syndrome,1,"Pathogenic(Last reviewed: Nov 24, 2017)",1,"criteria provided, single submitter",1
TP53|WRAP53,NA,0,Li-Fraumeni syndrome,1,"Pathogenic(Last reviewed: Apr 16, 2019)",1,"criteria provided, single submitter",1
TP53|WRAP53,NA,0,Li-Fraumeni syndrome,1,"Pathogenic(Last reviewed: Feb 27, 2019)",1,"criteria provided, single submitter",1
WRAP53|TP53,NA,0,Li-Fraumeni syndrome,1,"Pathogenic(Last reviewed: Sep 30, 2020)",1,"criteria provided, single submitter",1
WRAP53|TP53,NA,0,Li-Fraumeni syndrome,1,"Pathogenic(Last reviewed: Nov 26, 2015)",1,"criteria provided, single submitter",1
TP53|WRAP53,NA,0,Li-Fraumeni syndrome,1,"Pathogenic(Last reviewed: Sep 28, 2020)",1,"criteria provided, single submitter",1
TP53,NA,0,Li-Fraumeni syndrome,1,"Pathogenic(Last reviewed: May 28, 2018)",1,"criteria provided, single submitter",1
TP53,NA,0,Li-Fraumeni syndrome,1,"Pathogenic(Last reviewed: Sep 20, 2020)",1,"criteria provided, single submitter",1
TP53,NA,0,Li-Fraumeni syndrome,1,"Pathogenic(Last reviewed: Aug 28, 2019)",1,"criteria provided, single submitter",1
TP53,NA,0,Li-Fraumeni syndrome,1,"Pathogenic(Last reviewed: Sep 23, 2020)",1,"criteria provided, single submitter",1
ALOX15B|TNFSF12-TNFSF13|SHBG|TRR-TCT2-1|BCL6B|ELP5|YBX2|TRL-TAG1-1|EFNB3|ALOXE3|SPEM2|CTDNEP1|PHF23|TMEM95|ASGR1|TP53|CNTROB|TNFSF13|TNFSF12|GPS2|TMEM256|ACAP1|FBXO39|EIF4A1|ALOX12|NLGN2|SLC2A4|SLC16A11|EIF5A|FGF11|KCTD11|DNAH2|HES7|MPDU1|DLG4|FXR2|TRAPPC1|SPEM1|ACADVL|CD68|NAA38|TMEM88|KCNAB3|TEKT1|DVL2|WRAP53|CYB5D1|TRG-GCC2-6|RNASEK|PLSCR3|SLC35G6|ALOX12B|XAF1|ZBTB4|TMEM102|KDM6B|CLDN7|TNK1|MI…
TP53|WRAP53,NA,0,Li-Fraumeni syndrome,1,"Pathogenic(Last reviewed: Oct 1, 2019)",1,"criteria provided, single submitter",1
TP53|WRAP53,NA,0,Li-Fraumeni syndrome,1,"Pathogenic(Last reviewed: Oct 24, 2019)",1,"criteria provided, single submitter",1
TP53,NA,0,Li-Fraumeni syndrome,1,"Pathogenic(Last reviewed: Sep 19, 2019)",1,"criteria provided, single submitter",1
TP53|WRAP53,NA,0,Li-Fraumeni syndrome,1,"Pathogenic(Last reviewed: Nov 5, 2019)",1,"criteria provided, single submitter",1
ATP5PD|ASGR2|MRPL27|TRR-TCT2-1|KCNJ16|SENP3|SLC5A10|TVP23C|CD68|RPL19|PSMC5|RAB11FIP4|SEPTIN9|TP53I13|MIEF2|SPATA22|PRCD|TMEM106A|SMG6|KRTAP4-2|PITPNA|CDRT15|COIL|KRT39|FN3KRP|KAT7|RPH3AL|BAIAP2|SLC25A19|TNS4|KRTAP1-3|TEKT3|FGF11|TRPV1|LHX1|CD7|TBC1D3C|ERN1|SLFN12L|RNF167|MEIOC|BORCS6|LINC02875|TRIM65|HEXD|HSF5|GJD3|PPP1R1B|MRPL10|MRPS23|TTC19|TMEM94|NXPH3|GRB7|PIGW|GABARAP|RAI1|UTP18|PIPOX|KRT14…
TMC8|MARCHF10|TMUB2|NEURL4|FAM117A|TBC1D3C|SLFN12L|ALDOC|ENDOV|HSF5|POLR2A|PPP1R27|CASC3|ASGR1|TUBD1|GEMIN4|OXLD1|FOXJ1|RAMP2|H3-3B|OR1A1|BCL6B|TOB1|SMCR8|CCDC144A|ABCC3|RAB5C|EVPL|KRTAP4-2|DLG4|LLGL2|NACA2|SENP3|PIRT|FAM171A2|GOSR2|MYOCD|SLC47A2|SEBOX|PDK2|MYCBPAP|SP6|C17orf47|CENPV|CCR10|EMC6|TBCD|CRYBA1|SERPINF2|MYL4|KRTAP1-4|B9D1|MRC2|OR1E1|PSME3|BRCA1|LRRC75A|PRR11|TRIM47|TBC1D3|CD7|FBXW10B|…
OXLD1|FASN|TANC2|TMEM220|TRR-TCT2-1|TUBD1|PSMD3|ABCA8|HSF5|TAX1BP3|KRTAP2-1|C17orf97|MFSD6L|KCTD11|SAP30BP|PRCD|P2RX5|CENPX|TSEN54|SENP3|CYGB|VAT1|CDRT4|PIRT|P4HB|C17orf78|SAMD14|CACNG5|USH1G|PLCD3|TMIGD1|SYNRG|OR4D2|NOTUM|CCDC40|TRPV2|KIF19|STAT5A|PLSCR3|GRB7|KIF2B|TBC1D3|TRL-TAG1-1|C17orf49|SLC16A11|ATP1B2|RTN4RL1|STAT3|C17orf99|DYNLL2-DT|MYH10|MRPS7|TRQ-TTG1-1|NMT1|UNC119|NSF|MYH8|LGALS9B|TNFS…
DNAH2|MYH3|RNASEK|BCL6B|RNF222|YBX2|POLR2A|TRPV1|CRK|PITPNA|MYH2|FXR2|ITGAE|NAA38|GAS7|YWHAE|CHRNE|PLD2|SPEM2|PFN1|ASPA|CHD3|PRPF8|SLC35G6|HASPIN|TLCD2|EIF5A|ALOX15B|SRR|RPA1|MIR195|CXCL16|TMEM256|P2RX1|TNFSF12|NDEL1|STX8|GLTPD2|MYH1|PHF23|TRAPPC1|USP6|ENO3|SPDYE4|AURKB|VPS53|SHPK|INCA1|TNFSF13|RCVRN|SCO1|SHISA6|TMEM95|NLGN2|PELP1|SLC52A1|SLC25A11|RFLNB|TMEM88|TRG-GCC2-6|OR1A1|PSMB6|MYO1C|SLC25A3…
MFSD6L|ALOX15|OR1E1|TMEM220|PFAS|BHLHA9|C17orf100|SLC16A11|RNF167|PITPNM3|SMG6|NCBP3|TXNDC17|CDRT15|MNT|OR3A3|ATP2A3|SPAG7|HS3ST3A1|CLUH|RABEP1|SLC25A11|PITPNA|RNF222|PFN1|YBX2|YWHAE|PLD2|SRR|EIF4A1|RILP|TNK1|LOC100288728|SOX15|GLP2R|ZZEF1|SERPINF2|TEKT1|NAA38|RFLNB|CHRNB1|CXCL16|MIR212|TMEM102|SPNS2|CAMTA2|EMC6|DNAH9|ALOX12B|MED11|MYO1C|TRR-TCT2-1|CHRNE|MIR132|SAT2|MYOCD|C17orf97|GPS2|NLRP1|TMEM…
CTDNEP1|RPL19|WIPF2|EPX|MAP2K4|ANKRD13B|CRYBA1|MIR196A1|MAPK7|SYNRG|XAF1|RPAIN|NXN|POLDIP2|MCRIP1|SMIM6|HOXB8|PTRH2|EME1|HEATR9|MYBBP1A|PHF12|RNASEK|STXBP4|STX8|CHAD|POLR2A|COG1|LYRM9|GIT1|LASP1|UBTF|BAIAP2|RHBDF2|DUS1L|IGF2BP1|PRAC2|TACO1|ITGA2B|KRTAP9-6|CISD3|KIF1C|OR1A2|SPATA20|ULK2|SLC13A5|GPR142|KRT20|CLEC10A|RFNG|CACNG4|KRTAP17-1|KCNH6|ELP5|HGS|OR1D2|HNF1B|SUZ12|ZNF286A|TP53I13|TOB1|AOC3|DO…
SLC16A6|SDF2|LGALS9|FBXL20|DHRS11|MED13|B4GALNT2|KRTAP9-9|ATXN7L3|TRIM37|HOXB3|BRIP1|TBX21|H3-3B|COPZ2|MRPL38|PHF23|CD300E|SEBOX|PMP22|RNF167|MEOX1|MRC2|LRRC46|ALKBH5|TTLL6|OR1D5|TUBG1|MPO|LHX1|CAMTA2|PIK3R6|KCTD11|CD7|SNX11|PPM1D|NOL11|KRTAP9-7|QRICH2|RAB11FIP4|C17orf49|MPP2|CNTROB|PNMT|RBFOX3|TLCD1|TRIM47|PAFAH1B1|MPP3|BECN1|KRT10-AS1|NKIRAS2|NPTX1|FAM104A|CYB5D1|VEZF1|SLC47A1|SP6|TMEM92|C17orf…
EFNB3|PER1|HES7|CTC1|FGF11|DNAH2|ACAP1|AURKB|WRAP53|CNTROB|NDEL1|TRG-GCC2-6|SENP3|KDM6B|BORCS6|ALOX15B|ALOX12B|SHBG|TMEM256|NLGN2|RNF222|PLSCR3|TNK1|POLR2A|TRQ-CTG1-5|TP53|ATP1B2|TRK-TTT3-5|SPDYE4|EIF4A1|TMEM102|KCTD11|KRBA2|NAA38|TRR-TCT2-1|ODF4|SPEM1|RPL26|ARHGEF15|ZBTB4|TRL-TAG1-1|FXR2|MPDU1|CHRNB1|CCDC42|CD68|SAT2|GUCY2D|CYB5D1|SPEM2|SLC35G6|VAMP2|TNFSF12-TNFSF13|TNFSF12|TMEM88|MYH10|CHD3|PFA…
TP53,NA,0,Li-Fraumeni syndrome,1,"Pathogenic(Last reviewed: Aug 17, 2019)",1,"criteria provided, single submitter",1
TP53,NA,0,Li-Fraumeni syndrome,1,"Pathogenic(Last reviewed: Jun 30, 2019)",1,"criteria provided, single submitter",1
TP53,NA,0,Li-Fraumeni syndrome 1,1,"Pathogenic(Last reviewed: Feb 15, 2001)",1,no assertion criteria provided,0
TP53,NA,0,Li-Fraumeni syndrome 1,1,"Pathogenic(Last reviewed: Apr 1, 1994)",1,no assertion criteria provided,0
ACADVL|ACAP1|AIPL1|ALOX12|ALOX12-AS1|ASGR1|ASGR2|ATP1B2|BCL6B|C17orf100|C17orf49|CD68|CHRNB1|CLDN7|CLEC10A|CTDNEP1|DLG4|DNAH2|DVL2|EFNB3|EIF4A1|EIF5A|ELP5|FBXO39|FGF11|FXR2|GABARAP|GPS2|KCTD11|KIAA0753|LOC100996842|LOC111556120|LOC112533657|LOC112533664|LOC121587572|LOC121587573|LOC121852920|LOC122526780|MED31|MIR195|MIR324|MIR4520-1|MIR4520-2|MIR497|MIR497HG|MPDU1|NEURL4|NLGN2|PHF23|PIMREG|PITPN…
TP53,NA,0,Li-Fraumeni syndrome,1,"Likely pathogenic(Last reviewed: Jun 4, 2016)",0.5,"criteria provided, single submitter",1
TP53,NA,0,Li-Fraumeni syndrome,1,"Likely pathogenic(Last reviewed: Feb 15, 2017)",0.5,"criteria provided, single submitter",1
TP53,NA,0,Hereditary cancer-predisposing syndrome|not provided|Li-Fraumeni syndrome,1,"Pathogenic/Likely pathogenic(Last reviewed: Aug 27, 2020)",0.5,"criteria provided, multiple submitters, no conflicts",1
TP53,"Q354*, Q222*, Q315*, Q195*",1,Li-Fraumeni syndrome,1,"Likely pathogenic(Last reviewed: Nov 29, 2017)",0.5,"criteria provided, single submitter",1
TP53,"K192fs, K219fs, K312fs, K351fs",1,Li-Fraumeni syndrome,1,"Likely pathogenic(Last reviewed: Aug 3, 2020)",0.5,"criteria provided, single submitter",1
TP53,"L189fs, L216fs, L309fs, L348fs",1,Li-Fraumeni syndrome,1,"Likely pathogenic(Last reviewed: Oct 8, 2020)",0.5,"criteria provided, single submitter",1
TP53,"A215D, A308D, A347D, A188D",1,Hereditary cancer-predisposing syndrome|Li-Fraumeni syndrome|not specified|not provided,1,"Likely pathogenic(Last reviewed: Aug 28, 2019)",0.5,reviewed by expert panel,1
TP53,"L344P, L212P, L305P, L185P",1,Li-Fraumeni syndrome 1|Li-Fraumeni syndrome,1,"Likely pathogenic(Last reviewed: Aug 28, 2019)",0.5,reviewed by expert panel,1
TP53,"R210P, R303P, R342P, R183P",1,Hereditary cancer-predisposing syndrome|Li-Fraumeni syndrome|Neoplasm of ovary|not provided,1,"Pathogenic/Likely pathogenic(Last reviewed: Feb 11, 2020)",0.5,"criteria provided, multiple submitters, no conflicts",1
TP53,"R205P, R298P, R337P, R178P",1,Hereditary cancer-predisposing syndrome|Li-Fraumeni syndrome,1,"Likely pathogenic(Last reviewed: Jan 14, 2021)",0.5,"criteria provided, multiple submitters, no conflicts",1
TP53,"R205L, R298L, R337L, R178L",1,Neoplasm of ovary|Hereditary cancer-predisposing syndrome|Familial cancer of breast,1,"Likely pathogenic(Last reviewed: Nov 3, 2021)",0.5,"criteria provided, multiple submitters, no conflicts",1
TP53,"R337H, R205H, R298H, R178H",1,"Squamous cell carcinoma of the head and neck|Hereditary cancer-predisposing syndrome|Breast neoplasm|not provided|Adrenocortical carcinoma, hereditary|Li-Fraumeni syndrome 1|Adrenocortical carcinoma, pediatric|Li-Fraumeni syndrome",1,"Pathogenic/Likely pathogenic(Last reviewed: Jun 17, 2021)",0.5,"criteria provided, multiple submitters, no conflicts",1
TP53,"R205C, R298C, R337C, R178C",1,Neoplasm of ovary|Hereditary cancer-predisposing syndrome|Li-Fraumeni syndrome 1|not provided|Li-Fraumeni syndrome,1,"Pathogenic/Likely pathogenic(Last reviewed: Oct 27, 2020)",0.5,"criteria provided, multiple submitters, no conflicts",1
TP53,NA,0,Neoplasm of ovary,1,"Likely pathogenic(Last reviewed: Dec 1, 2018)",0.5,no assertion criteria provided,0
TP53,"G202W, G295W, G334W, G175W",0,Hereditary cancer-predisposing syndrome,1,"Likely pathogenic(Last reviewed: Oct 29, 2020)",0.5,"criteria provided, multiple submitters, no conflicts",1
TP53,NA,0,Hereditary cancer-predisposing syndrome|not provided,1,"Likely pathogenic(Last reviewed: Feb 9, 2016)",0.5,"criteria provided, single submitter",1
TP53,"D173fs, D200fs, D293fs, D332fs, I173fs, I200fs, I293fs, I332fs, M173fs, M200fs, M293fs, M332fs",0,Li-Fraumeni syndrome,1,"Likely pathogenic(Last reviewed: Aug 1, 2020)",0.5,"criteria provided, single submitter",1
TP53,NA,0,Hereditary cancer-predisposing syndrome|not provided|Li-Fraumeni syndrome,1,"Likely pathogenic(Last reviewed: Feb 22, 2021)",0.5,"criteria provided, multiple submitters, no conflicts",1
TP53,"Y195*, Y288*, Y327*, Y168*",1,not provided,0,"Likely pathogenic(Last reviewed: Aug 9, 2018)",0.5,"criteria provided, single submitter",1
TP53,"D165fs, D192fs, D285fs, D324fs",1,not provided,0,Likely pathogenic,0.5,no assertion criteria provided,0
TP53,"Q185*, Q278*, Q317*, Q158*",1,Hereditary cancer-predisposing syndrome|not provided|Li-Fraumeni syndrome,1,"Pathogenic/Likely pathogenic(Last reviewed: Mar 13, 2019)",0.5,"criteria provided, multiple submitters, no conflicts",1
TP53,NA,0,Li-Fraumeni syndrome,1,"Likely pathogenic(Last reviewed: Oct 22, 2016)",0.5,"criteria provided, single submitter",1
TP53,NA,0,Hereditary cancer-predisposing syndrome|not provided|Neoplasm of ovary|Li-Fraumeni syndrome,1,"Pathogenic/Likely pathogenic(Last reviewed: Nov 8, 2019)",0.5,"criteria provided, multiple submitters, no conflicts",1
TP53,NA,0,none provided|Hereditary cancer-predisposing syndrome|not provided|Neoplasm of ovary|Li-Fraumeni syndrome,1,"Pathogenic/Likely pathogenic(Last reviewed: Nov 22, 2019)",0.5,"criteria provided, multiple submitters, no conflicts",1
TP53,NA,0,Hereditary cancer-predisposing syndrome|not provided|Li-Fraumeni syndrome,1,"Pathogenic/Likely pathogenic(Last reviewed: Aug 15, 2019)",0.5,"criteria provided, multiple submitters, no conflicts",1
TP53,NA,0,Li-Fraumeni syndrome|not provided|Li-Fraumeni syndrome 1,1,"Likely pathogenic(Last reviewed: Aug 28, 2019)",0.5,reviewed by expert panel,1
TP53,NA,0,Malignant Colorectal Neoplasm|not provided,1,"Likely pathogenic(Last reviewed: Jul 11, 2016)",0.5,no assertion criteria provided,0
TP53,NA,0,Hereditary cancer-predisposing syndrome|not provided|Neoplasm of ovary,1,"Likely pathogenic(Last reviewed: Apr 11, 2016)",0.5,"criteria provided, single submitter",1
TP53,"E139fs, E166fs, E259fs, E298fs",1,not provided,0,"Likely pathogenic(Last reviewed: Jan 1, 2019)",0.5,"criteria provided, single submitter",1
TP53,NA,0,Neoplasm of ovary,1,"Likely pathogenic(Last reviewed: Dec 1, 2018)",0.5,no assertion criteria provided,0
TP53,"H164R, H257R, H296R, H137R",1,not provided,0,Likely pathogenic,0.5,no assertion criteria provided,0
TP53,"E154A, E247A, E286A, E127A",1,Malignant melanoma of skin|Lung adenocarcinoma|Ovarian Serous Cystadenocarcinoma|Carcinoma of esophagus|Adenocarcinoma of stomach|Squamous cell carcinoma of the skin|Transitional cell carcinoma of the bladder|Neoplasm of brain|Hepatocellular carcinoma|Acute myeloid leukemia|Breast neoplasm|Small cell lung carcinoma|Squamous cell carcinoma of the head and neck|N…
TP53,"E154V, E247V, E286V, E127V",1,Small cell lung carcinoma|Ovarian Serous Cystadenocarcinoma|Neoplasm of the large intestine|Carcinoma of esophagus|Squamous cell carcinoma of the skin|Neoplasm of brain|Adenocarcinoma of stomach|Transitional cell carcinoma of the bladder|Malignant melanoma of skin|Acute myeloid leukemia|Pancreatic adenocarcinoma|Breast neoplasm|Hepatocellular carcinoma|Lung ade…
TP53,NA,0,Li-Fraumeni syndrome 1,1,"Likely pathogenic(Last reviewed: Aug 24, 2021)",0.5,"criteria provided, single submitter",1
TP53,"E153K, E246K, E285K, E126K",1,not provided|Poly (ADP-Ribose) polymerase inhibitor response|Hereditary cancer-predisposing syndrome|Li-Fraumeni syndrome|Familial cancer of breast,1,"Pathogenic/Likely pathogenic(Last reviewed: Nov 3, 2021)",0.5,"criteria provided, multiple submitters, no conflicts",1
TP53,NA,0,Hereditary cancer-predisposing syndrome,1,"Likely pathogenic(Last reviewed: Nov 25, 2013)",0.5,"criteria provided, single submitter",1
TP53,"R150P, R243P, R282P, R123P",1,"Adenocarcinoma of prostate|Malignant neoplasm of body of uterus|Breast neoplasm|Ovarian Serous Cystadenocarcinoma|Adenocarcinoma of stomach|Neoplasm of the large intestine|Glioblastoma|Carcinoma of esophagus|Hereditary cancer-predisposing syndrome|Neoplasm of brain|Pancreatic adenocarcinoma|Non-Hodgkin lymphoma|Renal cell carcinoma, papillary, 1|Squamous cell …
TP53,"R282W, R150W, R243W, R123W",1,"Glioblastoma|Hereditary cancer-predisposing syndrome|Adenocarcinoma of prostate|Malignant neoplasm of body of uterus|Ovarian Serous Cystadenocarcinoma|Adenocarcinoma of stomach|Colorectal cancer|Carcinoma of esophagus|Pancreatic adenocarcinoma|Squamous cell carcinoma of the skin|Transitional cell carcinoma of the bladder|Astrocytoma, anaplastic|Pleomorphic xan…
TP53,"D149A, D242A, D281A, D122A",1,"Uterine Carcinosarcoma|Malignant neoplasm of body of uterus|Pancreatic adenocarcinoma|Lung adenocarcinoma|Ovarian Serous Cystadenocarcinoma|Adenocarcinoma of stomach|Neuroblastoma|Multiple myeloma|Hepatocellular carcinoma|Renal cell carcinoma, papillary, 1|Squamous cell lung carcinoma|Glioblastoma|Breast neoplasm|B-cell chronic lymphocytic leukemia|Malignant m…
TP53,"D149V, D242V, D281V, D122V",1,"Malignant neoplasm of body of uterus|Uterine Carcinosarcoma|Glioblastoma|Pancreatic adenocarcinoma|Hereditary cancer-predisposing syndrome|Breast neoplasm|Ovarian Serous Cystadenocarcinoma|Adenocarcinoma of stomach|Squamous cell lung carcinoma|Li-Fraumeni syndrome|B-cell chronic lymphocytic leukemia|Malignant melanoma of skin|Hepatocellular carcinoma|Lung aden…
TP53,"R148S, R241S, R280S, R121S",1,Neoplasm of ovary,1,"Likely pathogenic(Last reviewed: Dec 1, 2018)",0.5,no assertion criteria provided,0
TP53,"G147E, G240E, G279E, G120E",1,Hereditary cancer-predisposing syndrome|not specified|Squamous cell carcinoma of the head and neck|Neoplasm of ovary|not provided,1,"Pathogenic/Likely pathogenic(Last reviewed: Feb 21, 2020)",0.5,"criteria provided, multiple submitters, no conflicts",1
TP53,"P146T, P239T, P278T, P119T",1,Malignant neoplasm of body of uterus|Breast neoplasm|Ovarian Serous Cystadenocarcinoma|Neoplasm of the large intestine|Carcinoma of esophagus|Neoplasm of brain|Pancreatic adenocarcinoma|Poly (ADP-Ribose) polymerase inhibitor response|Multiple myeloma|Neoplasm of ovary|Malignant melanoma of skin|Squamous cell lung carcinoma|Lung adenocarcinoma|Squamous cell carc…
TP53,"A144D, A237D, A276D, A117D",1,Hereditary cancer-predisposing syndrome|not provided,1,"Likely pathogenic(Last reviewed: Feb 5, 2016)",0.5,"criteria provided, multiple submitters, no conflicts",1
TP53,"C143W, C236W, C275W, C116W",1,Hereditary cancer-predisposing syndrome|Neoplasm of ovary,1,"Likely pathogenic(Last reviewed: Jan 9, 2017)",0.5,"criteria provided, single submitter",1
TP53,"C143F, C236F, C275F, C116F",1,"Breast neoplasm|Ovarian Serous Cystadenocarcinoma|Neoplasm of the large intestine|Neoplasm of brain|Adrenocortical carcinoma|Glioblastoma|Carcinoma of esophagus|Pancreatic adenocarcinoma|B-cell chronic lymphocytic leukemia|Multiple myeloma|Renal cell carcinoma, papillary, 1|Malignant melanoma of skin|Hepatocellular carcinoma|Transitional cell carcinoma of the …
TP53,"C143Y, C236Y, C275Y, C116Y",1,"Carcinoma of esophagus|Hereditary cancer-predisposing syndrome|Breast neoplasm|not provided|Multiple myeloma|Neoplasm of ovary|Hepatocellular carcinoma|Ovarian Serous Cystadenocarcinoma|Adrenocortical carcinoma|Neoplasm of the large intestine|Neoplasm of brain|Lung adenocarcinoma|Li-Fraumeni syndrome|Glioblastoma|Pancreatic adenocarcinoma|B-cell chronic lympho…
TP53,"C143R, C236R, C275R, C116R",1,"Pancreatic adenocarcinoma|Breast neoplasm|Ovarian Serous Cystadenocarcinoma|Neoplasm of the large intestine|Carcinoma of esophagus|Adrenocortical carcinoma|Glioblastoma|Hereditary cancer-predisposing syndrome|Neoplasm of brain|Renal cell carcinoma, papillary, 1|Lung adenocarcinoma|Squamous cell carcinoma of the head and neck|Multiple myeloma|Malignant melanoma…
TP53,"R141S, R234S, R273S, R114S",1,Adenocarcinoma of prostate|Malignant neoplasm of body of uterus|Breast neoplasm|Ovarian Serous Cystadenocarcinoma|Neoplasm of the large intestine|Carcinoma of esophagus|Adenocarcinoma of stomach|Adrenocortical carcinoma|Glioblastoma|Hereditary cancer-predisposing syndrome|Neoplasm of brain|Uterine Carcinosarcoma|Pancreatic adenocarcinoma|B-cell chronic lymphocy…
TP53,"R141C, R234C, R273C, R114C",1,Breast neoplasm|Malignant tumor of prostate|Neoplasm|not provided|Hereditary cancer-predisposing syndrome|Neoplasm of ovary|Acute myeloid leukemia|Hepatocellular carcinoma|Li-Fraumeni syndrome|Li-Fraumeni syndrome 1,1,"Pathogenic/Likely pathogenic(Last reviewed: Sep 13, 2021)",0.5,"criteria provided, multiple submitters, no conflicts",1
TP53,"F138L, F231L, F270L, F111L",1,Lung adenocarcinoma|Squamous cell carcinoma of the head and neck|Ovarian Serous Cystadenocarcinoma|Adenocarcinoma of stomach|Carcinoma of esophagus|Squamous cell carcinoma of the skin|Neoplasm of brain|Breast neoplasm|Squamous cell lung carcinoma,1,"Likely pathogenic(Last reviewed: May 31, 2016)",0.5,no assertion criteria provided,0
TP53,"F138C, F231C, F270C, F111C",1,Ovarian Serous Cystadenocarcinoma|Squamous cell carcinoma of the skin|Squamous cell carcinoma of the head and neck|Adenocarcinoma of stomach|Neoplasm of brain|Breast neoplasm|Lung adenocarcinoma|Squamous cell lung carcinoma|Carcinoma of esophagus,1,"Likely pathogenic(Last reviewed: May 31, 2016)",0.5,no assertion criteria provided,0
TP53,"F138S, F231S, F270S, F111S",1,Breast neoplasm|Ovarian Serous Cystadenocarcinoma|Adenocarcinoma of stomach|Carcinoma of esophagus|Neoplasm of brain|not provided|Squamous cell lung carcinoma|Lung adenocarcinoma|Li-Fraumeni syndrome|Squamous cell carcinoma of the head and neck|Squamous cell carcinoma of the skin,1,"Pathogenic/Likely pathogenic(Last reviewed: Sep 24, 2018)",0.5,"criteria provid…
TP53,"R135W, R228W, R267W, R108W",1,"not provided|Lip and oral cavity carcinoma|Adrenocortical carcinoma, hereditary|Familial cancer of breast|Choroid plexus papilloma|Bone osteosarcoma|Li-Fraumeni syndrome 1|Carcinoma of pancreas|Glioma susceptibility 1|Basal cell carcinoma, susceptibility to, 7|Nasopharyngeal carcinoma|Carcinoma of colon|Hepatocellular carcinoma|Hereditary cancer-predisposing s…
TP53,"G134E, G227E, G266E, G107E",1,Neoplasm of the large intestine|Carcinoma of esophagus|Hereditary cancer-predisposing syndrome|Small cell lung carcinoma|Li-Fraumeni syndrome|Malignant tumor of prostate|B-cell chronic lymphocytic leukemia|Neoplasm of ovary|Malignant melanoma of skin|Uterine Carcinosarcoma|Malignant neoplasm of body of uterus|Ovarian Serous Cystadenocarcinoma|Breast neoplasm|Ne…
TP53,"L133P, L226P, L265P, L106P",1,not provided|Rhabdomyosarcoma|Hereditary cancer-predisposing syndrome|Li-Fraumeni syndrome 1|Li-Fraumeni syndrome,1,"Pathogenic/Likely pathogenic(Last reviewed: Mar 5, 2018)",0.5,"criteria provided, multiple submitters, no conflicts",1
TP53,NA,0,not provided|Li-Fraumeni syndrome|Neoplasm of ovary,1,"Likely pathogenic(Last reviewed: Oct 18, 2017)",0.5,"criteria provided, single submitter",1
TP53,NA,0,Li-Fraumeni syndrome,1,"Likely pathogenic(Last reviewed: Nov 29, 2016)",0.5,"criteria provided, single submitter",1
TP53,NA,0,Neoplasm of ovary,1,"Likely pathogenic(Last reviewed: Dec 1, 2018)",0.5,no assertion criteria provided,0
TP53,NA,0,Li-Fraumeni syndrome,1,"Likely pathogenic(Last reviewed: Mar 13, 2018)",0.5,"criteria provided, single submitter",1
TP53,NA,0,not provided|Hereditary cancer-predisposing syndrome,1,"Likely pathogenic(Last reviewed: Apr 21, 2015)",0.5,"criteria provided, single submitter",1
TP53,NA,0,Li-Fraumeni syndrome|not provided|Neoplasm of ovary,1,"Likely pathogenic(Last reviewed: Dec 22, 2016)",0.5,"criteria provided, single submitter",1
TP53,"D127Y, D220Y, D259Y, D100Y",1,Neoplasm of ovary,1,"Likely pathogenic(Last reviewed: Dec 1, 2018)",0.5,no assertion criteria provided,0
TP53,"E258K, E126K, E219K, E99K",1,Hereditary cancer-predisposing syndrome|not provided|not specified|Neoplasm of ovary|Li-Fraumeni syndrome 1|Li-Fraumeni syndrome,1,"Pathogenic/Likely pathogenic(Last reviewed: Jan 14, 2021)",0.5,"criteria provided, multiple submitters, no conflicts",1
TP53,"I123del, I216del, I255del, I96del",1,not provided|Li-Fraumeni syndrome,1,"Likely pathogenic(Last reviewed: Sep 20, 2018)",0.5,"criteria provided, multiple submitters, no conflicts",1
TP53,"I119S, I212S, I251S, I92S",1,not provided,0,"Likely pathogenic(Last reviewed: Sep 23, 2015)",0.5,"criteria provided, single submitter",1
TP53,"I119L, I212L, I251L, I92L",1,Hereditary cancer-predisposing syndrome|not provided|Neoplasm of ovary,1,"Pathogenic/Likely pathogenic(Last reviewed: Jun 25, 2018)",0.5,"criteria provided, multiple submitters, no conflicts",1
TP53,"R209W, R89W, R116W, R248W",1,Li-Fraumeni syndrome,1,"Likely pathogenic(Last reviewed: Mar 31, 2017)",0.5,"criteria provided, single submitter",1
TP53,NA,0,Neoplasm of ovary,1,"Likely pathogenic(Last reviewed: Dec 1, 2018)",0.5,no assertion criteria provided,0
TP53,"M114K, M246K, M207K, M87K",1,Hereditary cancer-predisposing syndrome|Li-Fraumeni syndrome,1,"Likely pathogenic(Last reviewed: Mar 28, 2019)",0.5,"criteria provided, multiple submitters, no conflicts",1
TP53,NA,0,Hereditary cancer-predisposing syndrome,1,"Likely pathogenic(Last reviewed: Jun 4, 2015)",0.5,"criteria provided, single submitter",1
TP53,"M114L, M207L, M246L, M87L",1,Hereditary cancer-predisposing syndrome,1,"Likely pathogenic(Last reviewed: Dec 26, 2014)",0.5,"criteria provided, single submitter",1
TP53,"G113A, G206A, G245A, G86A",1,Adenocarcinoma of stomach|Ovarian Serous Cystadenocarcinoma|Adenocarcinoma of prostate|Uterine Carcinosarcoma|Carcinoma of esophagus|Breast neoplasm|Neoplasm of brain|Neoplasm of the large intestine|Glioblastoma|Hepatocellular carcinoma|Pancreatic adenocarcinoma|not provided|Squamous cell lung carcinoma|Lung adenocarcinoma|Transitional cell carcinoma of the blad…
TP53,"G245D, G113D, G206D, G86D",1,Li-Fraumeni syndrome|Squamous cell carcinoma of the head and neck|Glioblastoma|Carcinoma of esophagus|Adenocarcinoma of prostate|Ovarian Serous Cystadenocarcinoma|Adenocarcinoma of stomach|Pancreatic adenocarcinoma|Hereditary cancer-predisposing syndrome|Brainstem glioma|Transitional cell carcinoma of the bladder|Neoplasm of the large intestine|Uterine Carcinosa…
TP53,"G112fs, G205fs, G244fs, G85fs",1,Malignant tumor of breast,1,Likely pathogenic,0.5,no assertion criteria provided,0
TP53,"G112V, G205V, G244V, G85V",1,Malignant neoplasm of body of uterus|Ovarian Serous Cystadenocarcinoma|Adenocarcinoma of stomach|Neoplasm of the large intestine|Glioblastoma|Carcinoma of esophagus|Neoplasm of brain|Uterine Carcinosarcoma|Hepatocellular carcinoma|Small cell lung carcinoma|Squamous cell lung carcinoma|Lung adenocarcinoma|Neoplasm of ovary|Squamous cell carcinoma of the head and …
TP53,"G112D, G205D, G244D, G85D",1,Malignant neoplasm of body of uterus|Ovarian Serous Cystadenocarcinoma|Adenocarcinoma of stomach|Glioblastoma|Carcinoma of esophagus|Neoplasm of the large intestine|Hereditary cancer-predisposing syndrome|Neoplasm of brain|Uterine Carcinosarcoma|Small cell lung carcinoma|Lung adenocarcinoma|Neoplasm of ovary|Squamous cell carcinoma of the head and neck|not provi…
TP53,"G112R, G205R, G244R, G85R",1,Small cell lung carcinoma|Ovarian Serous Cystadenocarcinoma|Adenocarcinoma of stomach|Glioblastoma|Carcinoma of esophagus|Uterine Carcinosarcoma|Neoplasm of brain|Hepatocellular carcinoma|Lung adenocarcinoma|Squamous cell lung carcinoma|Squamous cell carcinoma of the head and neck|Malignant neoplasm of body of uterus|Neoplasm of the large intestine,1,"Likely pat…
TP53,"C110W, C203W, C242W, C83W",1,Uterine Carcinosarcoma|Adenocarcinoma of stomach|Lung adenocarcinoma|Carcinoma of esophagus|B-cell chronic lymphocytic leukemia|Hepatocellular carcinoma|Squamous cell lung carcinoma|Glioblastoma|Breast neoplasm|Squamous cell carcinoma of the head and neck|Transitional cell carcinoma of the bladder,1,"Likely pathogenic(Last reviewed: May 31, 2016)",0.5,no asserti…
TP53,"S109C, S202C, S241C, S82C",1,"Neoplasm of the large intestine|Carcinoma of esophagus|not provided|Li-Fraumeni syndrome|Malignant melanoma of skin|Neoplasm of ovary|Papillary renal cell carcinoma, sporadic|Uterine Carcinosarcoma|Carcinoma of gallbladder|Malignant neoplasm of body of uterus|Ovarian Serous Cystadenocarcinoma|Breast neoplasm|Neoplasm of brain|Lung adenocarcinoma|Non-Hodgkin lym…
TP53,"S241F, S109F, S202F, S82F",1,"Glioblastoma|Carcinoma of esophagus|Hereditary cancer-predisposing syndrome|Uterine Carcinosarcoma|Papillary renal cell carcinoma, sporadic|Malignant neoplasm of body of uterus|Ovarian Serous Cystadenocarcinoma|Lip and oral cavity carcinoma|Pancreatic adenocarcinoma|Squamous cell carcinoma of the skin|Brainstem glioma|Transitional cell carcinoma of the bladder|…
TP53,"S108R, S240R, S201R, S81R",1,Hereditary cancer-predisposing syndrome,1,"Likely pathogenic(Last reviewed: Dec 11, 2019)",0.5,"criteria provided, single submitter",1
TP53,"N107S, N200S, N239S, N80S",1,"Uterine Carcinosarcoma|Breast neoplasm|Adenocarcinoma of prostate|Hereditary cancer-predisposing syndrome|Lung adenocarcinoma|Malignant neoplasm of body of uterus|Ovarian Serous Cystadenocarcinoma|Neoplasm of the large intestine|Adenocarcinoma of stomach|Renal cell carcinoma, papillary, 1|Squamous cell carcinoma of the head and neck|Hepatocellular carcinoma",1,…
TP53,"C106S, C199S, C238S, C79S",1,Neoplasm of uterine cervix|Malignant neoplasm of body of uterus|Breast neoplasm|Ovarian Serous Cystadenocarcinoma|Adenocarcinoma of stomach|Neoplasm of the large intestine|Glioblastoma|Carcinoma of esophagus|Neoplasm of brain|Uterine Carcinosarcoma|Pancreatic adenocarcinoma|not provided|Multiple myeloma|Hepatocellular carcinoma|Lung adenocarcinoma|Squamous cell …
TP53,"C106Y, C199Y, C238Y, C79Y",1,Neoplasm of uterine cervix|Uterine Carcinosarcoma|Ovarian Serous Cystadenocarcinoma|Malignant neoplasm of body of uterus|Adenocarcinoma of stomach|Glioblastoma|Pancreatic adenocarcinoma|Breast neoplasm|Neoplasm of brain|Gallbladder cancer|Neoplasm of the large intestine|Hereditary cancer-predisposing syndrome|Carcinoma of esophagus|Neoplasm of ovary|Hepatocellul…
TP53,"M105I, M198I, M237I, M78I",1,Neoplasm of ovary,1,"Likely pathogenic(Last reviewed: Dec 1, 2018)",0.5,no assertion criteria provided,0
TP53,"M105K, M198K, M237K, M78K",1,Ovarian Serous Cystadenocarcinoma|Adenocarcinoma of stomach|Neoplasm of brain|Squamous cell carcinoma of the head and neck|Brainstem glioma|Pancreatic adenocarcinoma|Breast neoplasm|Squamous cell lung carcinoma|Lung adenocarcinoma|Malignant neoplasm of body of uterus|Neoplasm of the large intestine|Carcinoma of esophagus,1,"Likely pathogenic(Last reviewed: May 3…
TP53,"N103D, N235D, N76D, N196D",1,Hereditary cancer-predisposing syndrome,1,"Likely pathogenic(Last reviewed: Feb 5, 2020)",0.5,"criteria provided, single submitter",1
TP53,"Y102C, Y195C, Y234C, Y75C",1,Neoplasm of the large intestine|Carcinoma of esophagus|Pancreatic adenocarcinoma|Adenocarcinoma of prostate|Ovarian Serous Cystadenocarcinoma|Adrenocortical carcinoma|Adenocarcinoma of stomach|Glioblastoma|Breast neoplasm|Hereditary cancer-predisposing syndrome|not provided|Small cell lung carcinoma|Hepatocellular carcinoma|Neoplasm of ovary|Squamous cell lung c…
TP53,"I100S, I193S, I232S, I73S",1,Neoplasm of ovary,1,"Likely pathogenic(Last reviewed: Dec 1, 2018)",0.5,no assertion criteria provided,0
TP53,"I100T, I193T, I232T, I73T",1,Hereditary cancer-predisposing syndrome|not specified,1,"Likely pathogenic(Last reviewed: Jun 17, 2019)",0.5,"criteria provided, single submitter",1
TP53,NA,0,Li-Fraumeni syndrome,1,"Likely pathogenic(Last reviewed: Sep 17, 2019)",0.5,"criteria provided, single submitter",1
TP53,NA,0,not provided|Li-Fraumeni syndrome,1,"Likely pathogenic(Last reviewed: Nov 1, 2017)",0.5,"criteria provided, single submitter",1
TP53,NA,0,Hereditary cancer-predisposing syndrome|Li-Fraumeni syndrome|not provided|Neoplasm of ovary|Breast carcinoma,1,"Pathogenic/Likely pathogenic(Last reviewed: Nov 5, 2020)",0.5,"criteria provided, multiple submitters, no conflicts",1
TP53,NA,0,Hereditary cancer-predisposing syndrome|Li-Fraumeni syndrome|not provided,1,"Pathogenic/Likely pathogenic(Last reviewed: Sep 6, 2018)",0.5,"criteria provided, multiple submitters, no conflicts",1
TP53,NA,0,Hereditary cancer-predisposing syndrome,1,"Likely pathogenic(Last reviewed: Apr 27, 2016)",0.5,"criteria provided, single submitter",1
TP53,"Y181D, Y220D, Y88D, Y61D",1,"Renal cell carcinoma, papillary, 1|Small cell lung carcinoma|Adenocarcinoma of stomach|Neoplasm of brain|Lung adenocarcinoma|Uterine Carcinosarcoma|Papillary renal cell carcinoma, sporadic|Squamous cell carcinoma of the head and neck|Glioblastoma|Transitional cell carcinoma of the bladder|Malignant melanoma of skin|Adenocarcinoma of prostate|Pancreatic adenocarc…
TP53,"V177E, V216E, V84E, V57E",1,Squamous cell carcinoma of the head and neck|Glioblastoma|Squamous cell carcinoma of the skin|Uterine Carcinosarcoma|Neoplasm of brain|Squamous cell lung carcinoma|Breast neoplasm|Lung adenocarcinoma|Ovarian Serous Cystadenocarcinoma|Carcinoma of esophagus|Pancreatic adenocarcinoma,1,"Likely pathogenic(Last reviewed: May 31, 2016)",0.5,no assertion criteria provi…
TP53,"H175L, H214L, H82L, H55L",1,"Neoplasm of the large intestine|Pancreatic adenocarcinoma|Ovarian Serous Cystadenocarcinoma|Adenocarcinoma of stomach|Carcinoma of esophagus|B-cell chronic lymphocytic leukemia|Renal cell carcinoma, papillary, 1|Squamous cell lung carcinoma|Glioblastoma|Hepatocellular carcinoma|Transitional cell carcinoma of the bladder",1,"Likely pathogenic(Last reviewed: May 3…
TP53,"H175R, H214R, H82R, H55R",1,"Pancreatic adenocarcinoma|Ovarian Serous Cystadenocarcinoma|Adenocarcinoma of stomach|Carcinoma of esophagus|Neoplasm of the large intestine|Glioblastoma|Hereditary cancer-predisposing syndrome|Renal cell carcinoma, papillary, 1|not provided|Hepatocellular carcinoma|Transitional cell carcinoma of the bladder|B-cell chronic lymphocytic leukemia|Squamous cell lung…
TP53,"R174P, R213P, R81P, R54P",1,"Neoplasm of the large intestine|Squamous cell lung carcinoma|Renal cell carcinoma, papillary, 1|Squamous cell carcinoma of the head and neck|Squamous cell carcinoma of the skin|Transitional cell carcinoma of the bladder|Glioblastoma|Carcinoma of esophagus|Pancreatic adenocarcinoma|Neoplasm of brain|Breast neoplasm|Lung adenocarcinoma|Uterine Carcinosarcoma|Malig…
TP53,"R174G, R213G, R81G, R54G",1,"Malignant melanoma of skin|Squamous cell carcinoma of the head and neck|Squamous cell carcinoma of the skin|Neoplasm of brain|Lung adenocarcinoma|Uterine Carcinosarcoma|Adenocarcinoma of stomach|Adrenocortical carcinoma|Glioblastoma|Renal cell carcinoma, papillary, 1|Adenoid cystic carcinoma|Adenocarcinoma of prostate|Carcinoma of esophagus|Pancreatic adenocarci…
TP53,"Y166S, Y205S, Y73S, Y46S",1,"Pancreatic adenocarcinoma|Multiple myeloma|Uterine Carcinosarcoma|Malignant neoplasm of body of uterus|Breast neoplasm|Hepatocellular carcinoma|Lung adenocarcinoma|Squamous cell carcinoma of the head and neck|Ovarian Serous Cystadenocarcinoma|Neoplasm of the large intestine|Glioblastoma|Carcinoma of esophagus|Neoplasm of brain|Renal cell carcinoma, papillary, 1|…
TP53,"Y166F, Y205F, Y73F, Y46F",1,"Renal cell carcinoma, papillary, 1|Squamous cell carcinoma of the head and neck|Ovarian Serous Cystadenocarcinoma|Neoplasm of the large intestine|Carcinoma of esophagus|Neoplasm of brain|Lung adenocarcinoma|Uterine Carcinosarcoma|Glioblastoma|Non-Hodgkin lymphoma|Pancreatic adenocarcinoma|Breast neoplasm|Squamous cell lung carcinoma|Multiple myeloma|Hepatocellul…
TP53,"Y166C, Y205C, Y73C, Y46C",1,"Malignant neoplasm of body of uterus|Breast neoplasm|Ovarian Serous Cystadenocarcinoma|Neoplasm of the large intestine|Carcinoma of esophagus|Glioblastoma|Neoplasm of brain|Uterine Carcinosarcoma|Pancreatic adenocarcinoma|Renal cell carcinoma, papillary, 1|Non-Hodgkin lymphoma|Li-Fraumeni syndrome|Multiple myeloma|Squamous cell carcinoma of the head and neck|Hep…
TP53,NA,0,"Small cell carcinoma of the ovary, hypercalcemic type",1,"Likely pathogenic(Last reviewed: Jun 1, 2018)",0.5,no assertion criteria provided,0
TP53,"G160V, G199V, G67V, G40V",1,not provided,0,"Likely pathogenic(Last reviewed: Jun 20, 2018)",0.5,"criteria provided, single submitter",1
TP53,"H154fs, H193fs, H34fs, H61fs",1,not provided,0,"Likely pathogenic(Last reviewed: Jul 15, 2019)",0.5,"criteria provided, single submitter",1
TP53,"L155F, L194F, L62F, L35F",1,Neoplasm of uterine cervix|Ovarian Serous Cystadenocarcinoma|Transitional cell carcinoma of the bladder|Neoplasm of the large intestine|Glioblastoma|Pancreatic adenocarcinoma|Breast neoplasm|Neoplasm of brain|not provided|Squamous cell carcinoma of the head and neck|Hepatocellular carcinoma|Li-Fraumeni syndrome|Lung adenocarcinoma,1,"Likely pathogenic(Last review…
TP53,"H154Q, H34Q, H61Q, H193Q",1,Hereditary cancer-predisposing syndrome,1,"Likely pathogenic(Last reviewed: Jan 29, 2019)",0.5,"criteria provided, single submitter",1
TP53,"H154R, H193R, H61R, H34R",1,"Lung adenocarcinoma|Acute myeloid leukemia|Hepatocellular carcinoma|B-cell chronic lymphocytic leukemia|Hereditary cancer-predisposing syndrome|Pancreatic adenocarcinoma|Neoplasm of the large intestine|Adenocarcinoma of stomach|Ovarian Serous Cystadenocarcinoma|Malignant neoplasm of body of uterus|Transitional cell carcinoma of the bladder|Brainstem glioma|Adeno…
TP53,"H154N, H193N, H61N, H34N",1,"Papillary renal cell carcinoma, sporadic|Uterine Carcinosarcoma|Malignant neoplasm of body of uterus|Adenocarcinoma of prostate|Neoplasm of the large intestine|Pancreatic adenocarcinoma|Lung adenocarcinoma|Ovarian Serous Cystadenocarcinoma|Adenocarcinoma of stomach|Neoplasm of brain|Small cell lung carcinoma|Carcinoma of esophagus|B-cell chronic lymphocytic leuk…
TP53,"H154D, H193D, H61D, H34D",1,"Uterine Carcinosarcoma|Papillary renal cell carcinoma, sporadic|Adenocarcinoma of prostate|Malignant neoplasm of body of uterus|Neoplasm of the large intestine|Pancreatic adenocarcinoma|Lung adenocarcinoma|Ovarian Serous Cystadenocarcinoma|Adenocarcinoma of stomach|Neoplasm of brain|Small cell lung carcinoma|Carcinoma of esophagus|Hepatocellular carcinoma|Acute …
TP53,"H154Y, H193Y, H61Y, H34Y",1,"Neoplasm of the large intestine|Carcinoma of esophagus|Breast neoplasm|Neoplasm of brain|Pancreatic adenocarcinoma|B-cell chronic lymphocytic leukemia|Hepatocellular carcinoma|Acute myeloid leukemia|Hereditary cancer-predisposing syndrome|not provided|Lung adenocarcinoma|Squamous cell lung carcinoma|Li-Fraumeni syndrome|Squamous cell carcinoma of the head and ne…
TP53,"P151L, P190L, P58L, P31L",1,not provided|Li-Fraumeni syndrome 1|Li-Fraumeni syndrome,1,"Likely pathogenic(Last reviewed: Mar 30, 2021)",0.5,reviewed by expert panel,1
TP53,NA,0,Neoplasm of ovary|Rhabdomyosarcoma|not provided,1,"Pathogenic/Likely pathogenic(Last reviewed: Sep 1, 2020)",0.5,no assertion criteria provided,0
TP53,NA,0,Li-Fraumeni syndrome,1,"Likely pathogenic(Last reviewed: Aug 21, 2016)",0.5,"criteria provided, single submitter",1
TP53,NA,0,Neoplasm of ovary,1,"Likely pathogenic(Last reviewed: Dec 1, 2018)",0.5,no assertion criteria provided,0
TP53,NA,0,Li-Fraumeni syndrome,1,"Likely pathogenic(Last reviewed: Feb 6, 2020)",0.5,"criteria provided, single submitter",1
TP53,NA,0,Hereditary cancer-predisposing syndrome,1,"Likely pathogenic(Last reviewed: Apr 22, 2019)",0.5,"criteria provided, single submitter",1
TP53,NA,0,not specified,0,"Likely pathogenic(Last reviewed: May 22, 2018)",0.5,"criteria provided, single submitter",1
TP53,NA,0,not specified,0,"Likely pathogenic(Last reviewed: May 18, 2018)",0.5,"criteria provided, single submitter",1
TP53,NA,0,Hereditary cancer-predisposing syndrome|not provided|Li-Fraumeni syndrome,1,"Likely pathogenic(Last reviewed: Jan 15, 2021)",0.5,"criteria provided, multiple submitters, no conflicts",1
TP53,NA,0,"not provided|Hereditary cancer-predisposing syndrome|Adrenocortical carcinoma, hereditary|Familial cancer of breast|Basal cell carcinoma, susceptibility to, 7|Carcinoma of colon|Hepatocellular carcinoma|Choroid plexus papilloma|Bone osteosarcoma|Li-Fraumeni syndrome 1|Nasopharyngeal carcinoma|Carcinoma of pancreas|Glioma susceptibility 1|Li-Fraumeni syndrome",1,"Pathogenic/Likely patho…
TP53,"R181P, R22P, R142P, R49P",1,Hereditary cancer-predisposing syndrome|Li-Fraumeni syndrome,1,"Pathogenic/Likely pathogenic(Last reviewed: Nov 11, 2019)",0.5,"criteria provided, multiple submitters, no conflicts",1
TP53,"R142H, R181H, R49H, R22H",1,Hereditary cancer-predisposing syndrome|Carcinoma of pancreas|Li-Fraumeni syndrome 1|not provided|Li-Fraumeni syndrome|Squamous cell carcinoma of the head and neck|Familial cancer of breast,1,"Pathogenic/Likely pathogenic(Last reviewed: Jul 27, 2021)",0.5,"criteria provided, multiple submitters, no conflicts",1
TP53,"E141K, E180K, E48K, E21K",1,not provided|Li-Fraumeni syndrome|Hereditary cancer-predisposing syndrome,1,"Likely pathogenic(Last reviewed: Aug 28, 2019)",0.5,reviewed by expert panel,1
TP53,"H140P, H179P, H47P, H20P",1,Carcinoma of gallbladder|Pancreatic adenocarcinoma|Breast neoplasm|Uterine Carcinosarcoma|Hereditary cancer-predisposing syndrome|Malignant melanoma of skin|Acute myeloid leukemia|Small cell lung carcinoma|Malignant neoplasm of body of uterus|Ovarian Serous Cystadenocarcinoma|Neoplasm of the large intestine|Glioblastoma|Carcinoma of esophagus|Neoplasm of brain|Ad…
TP53,"H140D, H179D, H47D, H20D",1,Ovarian Serous Cystadenocarcinoma|Adenocarcinoma of stomach|Glioblastoma|Squamous cell carcinoma of the skin|Lung adenocarcinoma|Carcinoma of gallbladder|Uterine Carcinosarcoma|Neoplasm of brain|Malignant melanoma of skin|Hepatocellular carcinoma|Squamous cell lung carcinoma|Pancreatic adenocarcinoma|Breast neoplasm|Acute myeloid leukemia|Small cell lung carcinom…
TP53,"H140Y, H179Y, H47Y, H20Y",1,Carcinoma of esophagus|Neoplasm of the large intestine|Pancreatic adenocarcinoma|Carcinoma of gallbladder|Uterine Carcinosarcoma|Ovarian Serous Cystadenocarcinoma|Malignant neoplasm of body of uterus|Adenocarcinoma of stomach|Glioblastoma|Breast neoplasm|Neoplasm of brain|not provided|Neoplasm of ovary|Small cell lung carcinoma|Malignant melanoma of skin|Acute my…
TP53,"H178D, H46D, H139D, H19D",1,Li-Fraumeni syndrome|Hereditary cancer-predisposing syndrome,1,"Likely pathogenic(Last reviewed: Aug 28, 2019)",0.5,reviewed by expert panel,1
TP53,"P177R, P45R, P138R, P18R",1,not provided|Li-Fraumeni syndrome|Hereditary cancer-predisposing syndrome,1,"Pathogenic/Likely pathogenic(Last reviewed: Apr 16, 2021)",0.5,"criteria provided, multiple submitters, no conflicts",1
TP53,"C17R, C44R, C137R, C176R",1,Neoplasm of ovary,1,"Likely pathogenic(Last reviewed: Dec 1, 2018)",0.5,no assertion criteria provided,0
TP53,"C137F, C176F, C44F, C17F",1,"Adenocarcinoma of prostate|Breast neoplasm|Ovarian Serous Cystadenocarcinoma|Neoplasm of brain|Adenocarcinoma of stomach|Neoplasm of the large intestine|Carcinoma of esophagus|Pancreatic adenocarcinoma|Hepatocellular carcinoma|Renal cell carcinoma, papillary, 1|Squamous cell lung carcinoma|Li-Fraumeni syndrome|Transitional cell carcinoma of the bladder|Acute mye…
TP53,"R136L, R175L, R43L, R16L",1,Hereditary cancer-predisposing syndrome|Li-Fraumeni syndrome,1,"Pathogenic/Likely pathogenic(Last reviewed: Sep 17, 2020)",0.5,"criteria provided, multiple submitters, no conflicts",1
TP53,NA,0,Li-Fraumeni syndrome,1,"Likely pathogenic(Last reviewed: Sep 4, 2020)",0.5,"criteria provided, single submitter",1
TP53,"V134fs, V14fs, V173fs, V41fs",1,not provided,0,"Likely pathogenic(Last reviewed: Dec 18, 2019)",0.5,"criteria provided, single submitter",1
TP53,"V134E, V173E, V41E, V14E",1,Malignant neoplasm of body of uterus|Hereditary cancer-predisposing syndrome|Breast neoplasm|Ovarian Serous Cystadenocarcinoma|Neoplasm of the large intestine|Carcinoma of esophagus|Neoplasm of brain|Adenocarcinoma of stomach|Adrenocortical carcinoma|Pancreatic adenocarcinoma|not specified|Malignant melanoma of skin|Small cell lung carcinoma|Hepatocellular carcin…
TP53,"V134A, V173A, V41A, V14A",1,Malignant neoplasm of body of uterus|Breast neoplasm|Ovarian Serous Cystadenocarcinoma|Adenocarcinoma of stomach|Hereditary cancer-predisposing syndrome|Adrenocortical carcinoma|Neoplasm of the large intestine|Carcinoma of esophagus|Neoplasm of brain|Pancreatic adenocarcinoma|Acute myeloid leukemia|Squamous cell carcinoma of the head and neck|Hepatocellular carci…
TP53,"V133F, V172F, V40F, V13F",1,Hereditary cancer-predisposing syndrome,1,"Likely pathogenic(Last reviewed: Dec 15, 2016)",0.5,"criteria provided, single submitter",1
TP53,"Q167*, Q35*, Q128*, Q8*",1,Hereditary cancer-predisposing syndrome|not provided|Li-Fraumeni syndrome 1|Li-Fraumeni syndrome|Familial cancer of breast,1,"Pathogenic/Likely pathogenic(Last reviewed: Nov 3, 2021)",0.5,"criteria provided, multiple submitters, no conflicts",1
TP53,"Y124D, Y163D, Y31D, Y4D",1,Pancreatic adenocarcinoma|Breast neoplasm|Neoplasm of brain|Hepatocellular carcinoma|Malignant melanoma of skin|Squamous cell lung carcinoma|Small cell lung carcinoma|Uterine Carcinosarcoma|Ovarian Serous Cystadenocarcinoma|Neoplasm of the large intestine|Carcinoma of esophagus|Hereditary cancer-predisposing syndrome|Lung adenocarcinoma|Brainstem glioma|Squamous c…
TP53,"V118fs, V157fs, V25fs",1,not provided,0,Likely pathogenic,0.5,no assertion criteria provided,0
TP53,"R158L, R119L, R26L",1,Hereditary cancer-predisposing syndrome|Li-Fraumeni syndrome,1,"Pathogenic/Likely pathogenic(Last reviewed: Aug 28, 2018)",0.5,"criteria provided, multiple submitters, no conflicts",1
TP53,"R119P, R158P, R26P",1,not provided|Li-Fraumeni syndrome|Squamous cell carcinoma of the head and neck,1,"Likely pathogenic(Last reviewed: Aug 16, 2019)",0.5,"criteria provided, multiple submitters, no conflicts",1
TP53,"R119H, R158H, R26H",1,Li-Fraumeni syndrome 1|Hereditary cancer-predisposing syndrome|Rhabdomyosarcoma|not provided|Familial cancer of breast|Li-Fraumeni syndrome,1,"Pathogenic/Likely pathogenic(Last reviewed: Nov 3, 2021)",0.5,"criteria provided, multiple submitters, no conflicts",1
TP53,"R119S, R158S, R26S",1,Li-Fraumeni syndrome,1,"Likely pathogenic(Last reviewed: Aug 25, 2020)",0.5,"criteria provided, single submitter",1
TP53,"V118A, V157A, V25A",1,Hereditary cancer-predisposing syndrome|Adrenocortical carcinoma,1,"Likely pathogenic(Last reviewed: Jul 21, 2017)",0.5,"criteria provided, single submitter",1
TP53,NA,0,Neoplasm of ovary,1,"Likely pathogenic(Last reviewed: Dec 1, 2018)",0.5,no assertion criteria provided,0
TP53,NA,0,Neoplasm of ovary,1,"Likely pathogenic(Last reviewed: Dec 1, 2018)",0.5,no assertion criteria provided,0
TP53,"P152R, P20R, P113R",1,Hereditary cancer-predisposing syndrome|Li-Fraumeni syndrome,1,"Pathogenic/Likely pathogenic(Last reviewed: Aug 28, 2020)",0.5,"criteria provided, multiple submitters, no conflicts",1
TP53,"P151F, P19F, P112F",1,Hereditary cancer-predisposing syndrome,1,"Likely pathogenic(Last reviewed: Oct 4, 2019)",0.5,"criteria provided, single submitter",1
TP53,"P151S, P112S, P19S",1,Li-Fraumeni syndrome|Carcinoma of esophagus|Pancreatic adenocarcinoma|Adenoid cystic carcinoma|Malignant neoplasm of body of uterus|Ovarian Serous Cystadenocarcinoma|Adenocarcinoma of stomach|Rhabdomyosarcoma|Hereditary cancer-predisposing syndrome|Breast adenocarcinoma|Transitional cell carcinoma of the bladder|Neoplasm of the large intestine|Uterine Carcinosarcoma|Ne…
TP53,"P151T, P112T, P19T",1,Squamous cell carcinoma of the head and neck|Adenocarcinoma of stomach|Carcinoma of esophagus|Adenoid cystic carcinoma|Malignant neoplasm of body of uterus|Ovarian Serous Cystadenocarcinoma|Rhabdomyosarcoma|Pancreatic adenocarcinoma|Breast adenocarcinoma|Transitional cell carcinoma of the bladder|Neoplasm of the large intestine|Uterine Carcinosarcoma|Neoplasm of brain|…
TP53,"V104A, V11A, V143A",1,Li-Fraumeni syndrome,1,"Likely pathogenic(Last reviewed: Aug 28, 2019)",0.5,reviewed by expert panel,1
TP53,"C102S, C141S, C9S",1,"Multiple myeloma|Lung adenocarcinoma|Renal cell carcinoma, papillary, 1|Squamous cell carcinoma of the head and neck|Adenocarcinoma of prostate|Breast neoplasm|Acute myeloid leukemia|Squamous cell lung carcinoma|Neoplasm of brain|Malignant neoplasm of body of uterus|Neoplasm of the large intestine|Pancreatic adenocarcinoma",1,"Likely pathogenic(Last reviewed: May 31, 2…
TP53,"C102G, C141G, C9G",1,"Renal cell carcinoma, papillary, 1|Neoplasm of the large intestine|Neoplasm of brain|Acute myeloid leukemia|Adenocarcinoma of prostate|Breast neoplasm|Squamous cell lung carcinoma|Multiple myeloma|Lung adenocarcinoma|Squamous cell carcinoma of the head and neck|Malignant neoplasm of body of uterus|Pancreatic adenocarcinoma",1,"Likely pathogenic(Last reviewed: May 31, 2…
TP53,"C102R, C141R, C9R",1,"Neoplasm of brain|Acute myeloid leukemia|Squamous cell lung carcinoma|Squamous cell carcinoma of the head and neck|Adenocarcinoma of prostate|Pancreatic adenocarcinoma|Breast neoplasm|Lung adenocarcinoma|Multiple myeloma|Renal cell carcinoma, papillary, 1|Malignant neoplasm of body of uterus|Neoplasm of the large intestine",1,"Likely pathogenic(Last reviewed: May 31, 2…
TP53,"A138P, A6P, A99P",1,Li-Fraumeni syndrome 1|Li-Fraumeni syndrome,1,"Likely pathogenic(Last reviewed: Jan 1, 2020)",0.5,"criteria provided, single submitter",1
TP53,"C135G, C3G, C96G",1,Adenocarcinoma of prostate|Breast neoplasm|Ovarian Serous Cystadenocarcinoma|Adenocarcinoma of stomach|Hereditary cancer-predisposing syndrome|Neoplasm of brain|Adrenocortical carcinoma|Neoplasm of the large intestine|Carcinoma of esophagus|Pancreatic adenocarcinoma|Lung adenocarcinoma|Hepatocellular carcinoma|Transitional cell carcinoma of the bladder|Neoplasm of ovary|…
TP53,"F2fs, F134fs, F95fs",1,not provided,0,Likely pathogenic,0.5,no assertion criteria provided,0
TP53,"F134C, F2C, F95C",1,Hereditary cancer-predisposing syndrome|not provided,1,"Likely pathogenic(Last reviewed: Feb 10, 2015)",0.5,"criteria provided, single submitter",1
TP53,"K132N, K93N",1,Breast neoplasm|Ovarian Serous Cystadenocarcinoma|Adenocarcinoma of stomach|Carcinoma of esophagus|Adrenocortical carcinoma|Neoplasm of the large intestine|Glioblastoma|Neoplasm of brain|Uterine Carcinosarcoma|Neoplasm of uterine cervix|Pancreatic adenocarcinoma|Lung adenocarcinoma|Multiple myeloma|Squamous cell lung carcinoma|Squamous cell carcinoma of the head and neck|Tran…
TP53,"K132T, K93T",1,Neoplasm of the large intestine|Neoplasm of brain|Uterine Carcinosarcoma|Neoplasm of uterine cervix|Adenocarcinoma of stomach|Adrenocortical carcinoma|Glioblastoma|Squamous cell carcinoma of the head and neck|Carcinoma of esophagus|Transitional cell carcinoma of the bladder|Breast neoplasm|Multiple myeloma|Squamous cell lung carcinoma|Lung adenocarcinoma|Ovarian Serous Cystad…
TP53,"Y126*, Y87*",1,Li-Fraumeni syndrome,1,"Likely pathogenic(Last reviewed: Jun 21, 2018)",0.5,"criteria provided, single submitter",1
TP53,NA,0,Hereditary cancer-predisposing syndrome|not provided|Lip and oral cavity carcinoma|Neoplasm of ovary|Li-Fraumeni syndrome,1,"Pathogenic/Likely pathogenic(Last reviewed: May 3, 2021)",0.5,"criteria provided, multiple submitters, no conflicts",1
TP53,NA,0,not provided|Li-Fraumeni syndrome|Neoplasm of ovary,1,"Likely pathogenic(Last reviewed: Sep 21, 2017)",0.5,"criteria provided, single submitter",1
TP53,NA,0,Gallbladder cancer|Hereditary cancer-predisposing syndrome|Li-Fraumeni syndrome|not provided|Neoplasm of ovary,1,"Likely pathogenic(Last reviewed: Jul 15, 2020)",0.5,"criteria provided, multiple submitters, no conflicts",1
TP53,NA,0,Li-Fraumeni syndrome,1,"Likely pathogenic(Last reviewed: Aug 27, 2017)",0.5,"criteria provided, single submitter",1
TP53,NA,0,Neoplasm of ovary,1,"Likely pathogenic(Last reviewed: Dec 1, 2018)",0.5,no assertion criteria provided,0
TP53,NA,0,Li-Fraumeni syndrome|Hereditary cancer-predisposing syndrome|not provided,1,"Pathogenic/Likely pathogenic(Last reviewed: Aug 29, 2019)",0.5,"criteria provided, multiple submitters, no conflicts",1
TP53,NA,0,Hereditary cancer-predisposing syndrome|Li-Fraumeni syndrome,1,"Pathogenic/Likely pathogenic(Last reviewed: Aug 28, 2019)",0.5,"criteria provided, multiple submitters, no conflicts",1
TP53,NA,0,Hereditary cancer-predisposing syndrome|not provided,1,"Likely pathogenic(Last reviewed: May 3, 2017)",0.5,"criteria provided, single submitter",1
TP53,NA,0,not provided|Hereditary breast and ovarian cancer syndrome|Li-Fraumeni syndrome,1,"Likely pathogenic(Last reviewed: Mar 15, 2018)",0.5,"criteria provided, multiple submitters, no conflicts",1
TP53,NA,0,Li-Fraumeni syndrome,1,"Likely pathogenic(Last reviewed: Jul 17, 2018)",0.5,"criteria provided, single submitter",1
TP53,NA,0,not provided|Li-Fraumeni syndrome|Hereditary cancer-predisposing syndrome,1,"Pathogenic/Likely pathogenic(Last reviewed: Dec 4, 2019)",0.5,"criteria provided, multiple submitters, no conflicts",1
TP53,NA,0,not provided|Li-Fraumeni syndrome|Hereditary cancer-predisposing syndrome|Neoplasm of ovary,1,"Pathogenic/Likely pathogenic(Last reviewed: Oct 19, 2020)",0.5,"criteria provided, multiple submitters, no conflicts",1
TP53,NA,0,Hereditary cancer-predisposing syndrome,1,"Likely pathogenic(Last reviewed: Oct 19, 2017)",0.5,"criteria provided, single submitter",1
TP53,NA,0,not provided|Li-Fraumeni syndrome,1,"Likely pathogenic(Last reviewed: Mar 13, 2016)",0.5,"criteria provided, single submitter",1
TP53,"T125R, T86R",1,"Pancreatic adenocarcinoma|Breast neoplasm|Ovarian Serous Cystadenocarcinoma|Adenocarcinoma of stomach|Adrenocortical carcinoma|Neoplasm of the large intestine|Glioblastoma|Carcinoma of esophagus|Hereditary cancer-predisposing syndrome|Neoplasm of brain|Malignant melanoma of skin|Lung adenocarcinoma|Li-Fraumeni syndrome|Acute myeloid leukemia|Renal cell carcinoma, papillary, …
TP53,NA,0,not provided,0,"Likely pathogenic(Last reviewed: Aug 17, 2015)",0.5,"criteria provided, single submitter",1
TP53,NA,0,Hereditary cancer-predisposing syndrome,1,"Likely pathogenic(Last reviewed: Oct 23, 2014)",0.5,"criteria provided, single submitter",1
TP53,"L111R, L72R",1,Adenocarcinoma of stomach|Carcinoma of esophagus|Malignant melanoma of skin|Squamous cell lung carcinoma|Glioblastoma|Breast neoplasm|B-cell chronic lymphocytic leukemia|Hepatocellular carcinoma,1,"Likely pathogenic(Last reviewed: May 31, 2016)",0.5,no assertion criteria provided,0
TP53,"F109fs, F70fs",1,Li-Fraumeni syndrome,1,"Likely pathogenic(Last reviewed: Feb 2, 2021)",0.5,"criteria provided, single submitter",1
TP53,"R110L, R71L",1,Hereditary cancer-predisposing syndrome|Neoplasm of ovary|Li-Fraumeni syndrome,1,"Pathogenic/Likely pathogenic(Last reviewed: Jan 14, 2021)",0.5,"criteria provided, multiple submitters, no conflicts",1
TP53,"F109fs, F70fs",1,Li-Fraumeni syndrome|not provided,1,"Pathogenic/Likely pathogenic(Last reviewed: Dec 22, 2019)",0.5,"criteria provided, multiple submitters, no conflicts",1
TP53,"F109C, F70C",1,Neoplasm of ovary,1,"Likely pathogenic(Last reviewed: Dec 1, 2018)",0.5,no assertion criteria provided,0
TP53,"F109V, F70V",1,not provided,0,"Likely pathogenic(Last reviewed: Nov 23, 2016)",0.5,"criteria provided, single submitter",1
TP53,"G105V, G66V",1,Neoplasm of ovary,1,"Likely pathogenic(Last reviewed: Dec 1, 2018)",0.5,no assertion criteria provided,0
TP53,"G105S, G66S",1,Hereditary cancer-predisposing syndrome|Li-Fraumeni syndrome,1,"Likely pathogenic(Last reviewed: Jun 11, 2020)",0.5,"criteria provided, multiple submitters, no conflicts",1
TP53,"G66R, G105R",1,Li-Fraumeni syndrome|Hereditary cancer-predisposing syndrome,1,"Pathogenic/Likely pathogenic(Last reviewed: Feb 4, 2020)",0.5,"criteria provided, multiple submitters, no conflicts",1
TP53,"W52fs, W91fs",1,not provided,0,"Likely pathogenic(Last reviewed: Dec 21, 2016)",0.5,"criteria provided, single submitter",1
TP53,"W52*, W91*",1,Li-Fraumeni syndrome,1,"Likely pathogenic(Last reviewed: Oct 8, 2018)",0.5,"criteria provided, single submitter",1
TP53,"S51fs, S90fs",1,Li-Fraumeni syndrome 1,1,"Likely pathogenic(Last reviewed: Jul 24, 2014)",0.5,no assertion criteria provided,0
TP53,NA,0,Hereditary cancer-predisposing syndrome,1,Likely pathogenic,0.5,"criteria provided, single submitter",1
TP53,"L4*, L43*",1,not provided,0,"Likely pathogenic(Last reviewed: Aug 24, 2018)",0.5,"criteria provided, single submitter",1
TP53,A39fs,1,not provided,0,Likely pathogenic,0.5,no assertion criteria provided,0
TP53,NA,0,Li-Fraumeni syndrome,1,"Likely pathogenic(Last reviewed: Aug 14, 2018)",0.5,"criteria provided, single submitter",1
TP53,NA,0,Hereditary cancer-predisposing syndrome|not provided|Li-Fraumeni syndrome,1,"Likely pathogenic(Last reviewed: Aug 28, 2019)",0.5,reviewed by expert panel,1
TP53,NA,0,Neoplasm of ovary,1,"Likely pathogenic(Last reviewed: Dec 1, 2018)",0.5,no assertion criteria provided,0
TP53,NA,0,Hereditary cancer-predisposing syndrome,1,"Likely pathogenic(Last reviewed: Jul 15, 2013)",0.5,"criteria provided, single submitter",1
TP53,NA,0,Li-Fraumeni syndrome,1,"Likely pathogenic(Last reviewed: Jun 26, 2019)",0.5,"criteria provided, single submitter",1
TP53,NA,0,Li-Fraumeni syndrome,1,"Likely pathogenic(Last reviewed: Aug 27, 2020)",0.5,"criteria provided, single submitter",1
TP53,NA,0,Li-Fraumeni syndrome|not provided,1,"Likely pathogenic(Last reviewed: Jan 24, 2019)",0.5,"criteria provided, single submitter",1
TP53,NA,0,"Hereditary cancer-predisposing syndrome|Adrenocortical carcinoma, hereditary|Carcinoma of pancreas|Bone osteosarcoma|Basal cell carcinoma, susceptibility to, 7|Familial cancer of breast|Nasopharyngeal carcinoma|Li-Fraumeni syndrome 1|Choroid plexus papilloma|Carcinoma of colon|Hepatocellular carcinoma|Glioma susceptibility 1|Li-Fraumeni syndrome",1,"Pathogenic/Likely pathogenic(Last re…
TP53,NA,0,Li-Fraumeni syndrome,1,"Likely pathogenic(Last reviewed: Jan 14, 2020)",0.5,"criteria provided, single submitter",1
TP53,NA,0,Hereditary cancer-predisposing syndrome|not provided,1,"Likely pathogenic(Last reviewed: Jul 9, 2014)",0.5,"criteria provided, single submitter",1
TP53,L14fs,1,Li-Fraumeni syndrome 1,1,"Likely pathogenic(Last reviewed: Mar 31, 2017)",0.5,"criteria provided, single submitter",1
TP53|WRAP53,NA,0,Li-Fraumeni syndrome,1,"Likely pathogenic(Last reviewed: May 28, 2016)",0.5,"criteria provided, single submitter",1
TP53,NA,0,Li-Fraumeni syndrome,1,"Likely pathogenic(Last reviewed: Jun 3, 2020)",0.5,"criteria provided, single submitter",1
TP53,NA,0,Li-Fraumeni syndrome,1,"Likely pathogenic(Last reviewed: May 30, 2019)",0.5,"criteria provided, single submitter",1
TP53,NA,0,Li-Fraumeni syndrome,1,"Likely pathogenic(Last reviewed: Dec 24, 2019)",0.5,"criteria provided, single submitter",1
TP53,NA,0,Li-Fraumeni syndrome,1,"Likely pathogenic(Last reviewed: May 15, 2019)",0.5,"criteria provided, single submitter",1
TP53,NA,0,Li-Fraumeni syndrome,1,"Likely pathogenic(Last reviewed: Sep 17, 2019)",0.5,"criteria provided, single submitter",1
ATP1B2|CD68|EIF4A1|FXR2|LOC100996842|MPDU1|SAT2|SENP3|SENP3-EIF4A1|SHBG|SNORA48|SNORA67|SNORD10|SOX15|TNFSF12|TNFSF12-TNFSF13|TNFSF13|TP53,NA,0,See cases,0,"Uncertain significance(Last reviewed: Sep 21, 2012)",-1,no assertion criteria provided,0
TP53,NA,0,Hereditary cancer-predisposing syndrome,1,"Uncertain significance(Last reviewed: Mar 18, 2019)",-1,"criteria provided, single submitter",1
TP53,NA,0,Hereditary cancer-predisposing syndrome,1,"Uncertain significance(Last reviewed: May 21, 2019)",-1,"criteria provided, single submitter",1
TP53,NA,0,Li-Fraumeni syndrome 1,1,"Uncertain significance(Last reviewed: Jan 12, 2018)",-1,"criteria provided, single submitter",1
TP53,NA,0,Li-Fraumeni syndrome 1,1,"Uncertain significance(Last reviewed: Jan 13, 2018)",-1,"criteria provided, single submitter",1
TP53,NA,0,Li-Fraumeni syndrome,1,"Uncertain significance(Last reviewed: Jun 14, 2016)",-1,"criteria provided, single submitter",1
TP53,NA,0,Li-Fraumeni syndrome,1,"Uncertain significance(Last reviewed: Jun 14, 2016)",-1,"criteria provided, single submitter",1
TP53,NA,0,Li-Fraumeni syndrome 1,1,"Uncertain significance(Last reviewed: Jan 13, 2018)",-1,"criteria provided, single submitter",1
TP53,NA,0,Li-Fraumeni syndrome,1,"Uncertain significance(Last reviewed: Jun 14, 2016)",-1,"criteria provided, single submitter",1
TP53,NA,0,Li-Fraumeni syndrome,1,"Uncertain significance(Last reviewed: Jun 14, 2016)",-1,"criteria provided, single submitter",1
TP53,NA,0,Li-Fraumeni syndrome 1,1,"Uncertain significance(Last reviewed: Apr 27, 2017)",-1,"criteria provided, single submitter",1
TP53,NA,0,Li-Fraumeni syndrome 1,1,"Uncertain significance(Last reviewed: Jan 13, 2018)",-1,"criteria provided, single submitter",1
TP53,NA,0,Li-Fraumeni syndrome 1,1,"Uncertain significance(Last reviewed: Jan 12, 2018)",-1,"criteria provided, single submitter",1
TP53,NA,0,Li-Fraumeni syndrome,1,"Uncertain significance(Last reviewed: Jun 14, 2016)",-1,"criteria provided, single submitter",1
TP53,NA,0,Li-Fraumeni syndrome,1,"Uncertain significance(Last reviewed: Jun 14, 2016)",-1,"criteria provided, single submitter",1
TP53,NA,0,Li-Fraumeni syndrome 1,1,"Uncertain significance(Last reviewed: Jan 13, 2018)",-1,"criteria provided, single submitter",1
TP53,NA,0,Li-Fraumeni syndrome,1,"Uncertain significance(Last reviewed: Jun 14, 2016)",-1,"criteria provided, single submitter",1
TP53,NA,0,Li-Fraumeni syndrome,1,"Uncertain significance(Last reviewed: Jun 14, 2016)",-1,"criteria provided, single submitter",1
TP53,NA,0,Li-Fraumeni syndrome,1,"Uncertain significance(Last reviewed: Jun 14, 2016)",-1,"criteria provided, single submitter",1
TP53,NA,0,Li-Fraumeni syndrome,1,"Uncertain significance(Last reviewed: Jun 14, 2016)",-1,"criteria provided, single submitter",1
TP53,NA,0,Li-Fraumeni syndrome,1,"Uncertain significance(Last reviewed: Jun 14, 2016)",-1,"criteria provided, single submitter",1
TP53,NA,0,Li-Fraumeni syndrome 1,1,"Uncertain significance(Last reviewed: Jan 13, 2018)",-1,"criteria provided, single submitter",1
TP53,NA,0,Li-Fraumeni syndrome 1,1,"Uncertain significance(Last reviewed: Jan 12, 2018)",-1,"criteria provided, single submitter",1
TP53,NA,0,Li-Fraumeni syndrome 1,1,"Uncertain significance(Last reviewed: Apr 28, 2017)",-1,"criteria provided, single submitter",1
TP53,NA,0,Li-Fraumeni syndrome 1,1,"Uncertain significance(Last reviewed: Jan 13, 2018)",-1,"criteria provided, single submitter",1
TP53,NA,0,not specified,0,"Uncertain significance(Last reviewed: Oct 5, 2015)",-1,"criteria provided, single submitter",1
TP53,NA,0,not specified,0,"Uncertain significance(Last reviewed: Oct 26, 2021)",-1,"criteria provided, single submitter",1
TP53,NA,0,Li-Fraumeni syndrome,1,"Uncertain significance(Last reviewed: Sep 25, 2018)",-1,"criteria provided, single submitter",1
TP53,NA,0,Li-Fraumeni syndrome,1,"Uncertain significance(Last reviewed: Apr 9, 2018)",-1,"criteria provided, single submitter",1
TP53,NA,0,Li-Fraumeni syndrome,1,"Uncertain significance(Last reviewed: Jul 5, 2017)",-1,"criteria provided, single submitter",1
TP53,NA,0,Li-Fraumeni syndrome,1,"Uncertain significance(Last reviewed: Jun 19, 2019)",-1,"criteria provided, single submitter",1
TP53,NA,0,Hereditary cancer-predisposing syndrome,1,"Uncertain significance(Last reviewed: Dec 15, 2016)",-1,"criteria provided, single submitter",1
TP53,NA,0,Hereditary cancer-predisposing syndrome,1,"Uncertain significance(Last reviewed: Nov 1, 2016)",-1,"criteria provided, single submitter",1
TP53,"D234E, D261E, D354E, D393E",1,Li-Fraumeni syndrome,1,"Uncertain significance(Last reviewed: Feb 7, 2020)",-1,"criteria provided, single submitter",1
TP53,NA,0,Li-Fraumeni syndrome,1,"Uncertain significance(Last reviewed: Jun 13, 2020)",-1,"criteria provided, single submitter",1
TP53,"D234H, D261H, D354H, D393H",1,Hereditary cancer-predisposing syndrome,1,"Uncertain significance(Last reviewed: Sep 30, 2018)",-1,"criteria provided, single submitter",1
TP53,"D261N, D354N, D393N, D234N",1,Hereditary cancer-predisposing syndrome,1,"Uncertain significance(Last reviewed: Mar 6, 2019)",-1,"criteria provided, single submitter",1
TP53,"D234fs, D354fs, D261fs, D393fs",1,Li-Fraumeni syndrome|Hereditary cancer-predisposing syndrome,1,"Uncertain significance(Last reviewed: Dec 27, 2019)",-1,"criteria provided, multiple submitters, no conflicts",1
TP53,"D391E, D259E, D352E, D232E",1,Hereditary cancer-predisposing syndrome,1,"Uncertain significance(Last reviewed: Aug 23, 2018)",-1,"criteria provided, single submitter",1
TP53,"P351T, P258T, P231T, P390T",1,Hereditary cancer-predisposing syndrome,1,"Uncertain significance(Last reviewed: Oct 17, 2019)",-1,"criteria provided, single submitter",1
TP53,"G389R, G257R, G350R, G230R",1,Li-Fraumeni syndrome,1,"Uncertain significance(Last reviewed: May 21, 2019)",-1,"criteria provided, single submitter",1
TP53,"G257W, G350W, G389W, G230W",1,Li-Fraumeni syndrome 1,1,"Uncertain significance(Last reviewed: Jul 24, 2014)",-1,no assertion criteria provided,0
TP53,"T228fs, T348fs, T387fs, T255fs",1,Li-Fraumeni syndrome,1,"Uncertain significance(Last reviewed: Aug 31, 2018)",-1,"criteria provided, single submitter",1
TP53,"K347R, K386R, K227R, K254R",1,Hereditary cancer-predisposing syndrome,1,"Uncertain significance(Last reviewed: Dec 6, 2018)",-1,"criteria provided, single submitter",1
TP53,"F385L, F253L, F346L, F226L",1,Hereditary cancer-predisposing syndrome,1,"Uncertain significance(Last reviewed: Feb 12, 2016)",-1,"criteria provided, single submitter",1
TP53,"M345fs, M225fs, M252fs, M384fs",1,not specified,0,"Uncertain significance(Last reviewed: Feb 20, 2015)",-1,"criteria provided, single submitter",1
TP53,"M225I, M252I, M345I, M384I",1,Li-Fraumeni syndrome,1,"Uncertain significance(Last reviewed: Jan 2, 2019)",-1,"criteria provided, single submitter",1
TP53,"M252R, M384R, M345R, M225R",1,Li-Fraumeni syndrome,1,"Uncertain significance(Last reviewed: Jan 23, 2017)",-1,"criteria provided, single submitter",1
TP53,NA,0,Li-Fraumeni syndrome,1,"Uncertain significance(Last reviewed: Mar 5, 2018)",-1,"criteria provided, single submitter",1
TP53,"K382T, K223T, K250T, K343T",1,Li-Fraumeni syndrome,1,"Uncertain significance(Last reviewed: Dec 31, 2019)",-1,"criteria provided, single submitter",1
TP53,"K222E, K249E, K342E, K381E",1,Li-Fraumeni syndrome,1,"Uncertain significance(Last reviewed: Oct 11, 2019)",-1,"criteria provided, single submitter",1
TP53,"K342*, K222*, K249*, K381*",1,not provided,0,"Uncertain significance(Last reviewed: Oct 25, 2017)",-1,"criteria provided, single submitter",1
TP53,"H341fs, H380fs, H248fs, H221fs",1,Li-Fraumeni syndrome,1,"Uncertain significance(Last reviewed: Apr 10, 2017)",-1,"criteria provided, single submitter",1
TP53,"H341fs, H221fs, H248fs, H380fs",1,Hereditary cancer-predisposing syndrome,1,"Uncertain significance(Last reviewed: May 21, 2013)",-1,"criteria provided, single submitter",1
TP53,"R220fs, R247fs, R340fs, R379fs",1,Li-Fraumeni syndrome,1,"Uncertain significance(Last reviewed: Mar 24, 2020)",-1,"criteria provided, single submitter",1
TP53,"R247C, R340C, R379C, R220C",1,Hereditary cancer-predisposing syndrome|Li-Fraumeni syndrome,1,"Uncertain significance(Last reviewed: Oct 1, 2020)",-1,"criteria provided, multiple submitters, no conflicts",1
TP53,"S246C, S339C, S378C, S219C",1,Hereditary cancer-predisposing syndrome,1,"Uncertain significance(Last reviewed: Aug 10, 2016)",-1,"criteria provided, single submitter",1
TP53,"T377I, T218I, T245I, T338I",1,Hereditary cancer-predisposing syndrome,1,"Uncertain significance(Last reviewed: Oct 31, 2018)",-1,"criteria provided, single submitter",1
TP53,"T218P, T245P, T338P, T377P",1,Li-Fraumeni syndrome 1,1,"Uncertain significance(Last reviewed: Mar 6, 2018)",-1,"criteria provided, single submitter",1
TP53,"T245A, T338A, T377A, T218A",1,Li-Fraumeni syndrome,1,"Uncertain significance(Last reviewed: Mar 26, 2018)",-1,"criteria provided, single submitter",1
TP53,"S244F, S337F, S376F, S217F",1,Hereditary cancer-predisposing syndrome,1,"Uncertain significance(Last reviewed: Aug 30, 2018)",-1,"criteria provided, single submitter",1
TP53,"Q243*, Q375*, Q336*, Q216*",1,Hereditary cancer-predisposing syndrome|Li-Fraumeni syndrome,1,"Uncertain significance(Last reviewed: Apr 17, 2019)",-1,"criteria provided, multiple submitters, no conflicts",1
TP53,"G335fs, G374fs, G215fs, G242fs",1,Li-Fraumeni syndrome,1,"Uncertain significance(Last reviewed: Nov 15, 2019)",-1,"criteria provided, single submitter",1
TP53,"G215C, G242C, G335C, G374C",1,Li-Fraumeni syndrome,1,"Uncertain significance(Last reviewed: Nov 6, 2018)",-1,"criteria provided, single submitter",1
TP53,"K334N, K241N, K373N, K214N",1,Li-Fraumeni syndrome,1,"Uncertain significance(Last reviewed: Dec 8, 2019)",-1,"criteria provided, single submitter",1
TP53,"K214M, K241M, K334M, K373M",1,Li-Fraumeni syndrome,1,"Uncertain significance(Last reviewed: Sep 5, 2020)",-1,"criteria provided, single submitter",1
TP53,"K214fs, K241fs, K334fs, K373fs",1,Li-Fraumeni syndrome|Neoplasm of ovary|Nonmedullary thyroid carcinoma 1|Familial cancer of breast|Classic Hodgkin lymphoma,1,"Uncertain significance(Last reviewed: Aug 26, 2020)",-1,"criteria provided, single submitter",1
TP53,"K334R, K241R, K373R, K214R",1,Hereditary cancer-predisposing syndrome|Li-Fraumeni syndrome,1,"Uncertain significance(Last reviewed: Jul 7, 2020)",-1,"criteria provided, multiple submitters, no conflicts",1
TP53,"K240T, K333T, K372T, K213T",1,not specified,0,"Uncertain significance(Last reviewed: Nov 26, 2016)",-1,"criteria provided, single submitter",1
TP53,"K240R, K333R, K372R, K213R",1,Hereditary cancer-predisposing syndrome,1,"Uncertain significance(Last reviewed: Dec 9, 2019)",-1,"criteria provided, multiple submitters, no conflicts",1
TP53,"K214fs, K241fs, K334fs, K373fs",1,Li-Fraumeni syndrome,1,"Uncertain significance(Last reviewed: May 7, 2020)",-1,"criteria provided, single submitter",1
TP53,NA,0,Hereditary cancer-predisposing syndrome,1,"Uncertain significance(Last reviewed: Feb 12, 2019)",-1,"criteria provided, single submitter",1
TP53,"H329Q, H368Q, H236Q, H209Q",1,Li-Fraumeni syndrome|Hereditary cancer-predisposing syndrome,1,"Uncertain significance(Last reviewed: Sep 13, 2018)",-1,"criteria provided, multiple submitters, no conflicts",1
TP53,"H368Q, H236Q, H329Q, H209Q",1,Li-Fraumeni syndrome|Hereditary cancer-predisposing syndrome,1,"Uncertain significance(Last reviewed: Jun 9, 2019)",-1,"criteria provided, multiple submitters, no conflicts",1
TP53,"H329N, H209N, H368N, H236N",1,Hereditary cancer-predisposing syndrome,1,"Uncertain significance(Last reviewed: Jul 30, 2019)",-1,"criteria provided, single submitter",1
TP53,NA,0,Hereditary cancer-predisposing syndrome,1,"Uncertain significance(Last reviewed: Jun 29, 2020)",-1,"criteria provided, single submitter",1
TP53,NA,0,Hereditary cancer-predisposing syndrome,1,"Uncertain significance(Last reviewed: Jul 1, 2013)",-1,"criteria provided, single submitter",1
TP53,NA,0,Li-Fraumeni syndrome,1,"Uncertain significance(Last reviewed: Aug 15, 2018)",-1,"criteria provided, single submitter",1
TP53,NA,0,not provided,0,"Uncertain significance(Last reviewed: Jan 21, 2015)",-1,"criteria provided, single submitter",1
TP53,NA,0,Li-Fraumeni syndrome,1,"Uncertain significance(Last reviewed: Aug 18, 2020)",-1,"criteria provided, single submitter",1
TP53,"S235T, S328T, S208T, S367T",1,Li-Fraumeni syndrome,1,"Uncertain significance(Last reviewed: Dec 18, 2019)",-1,"criteria provided, single submitter",1
TP53,"S235G, S328G, S367G, S208G",1,Hereditary cancer-predisposing syndrome,1,"Uncertain significance(Last reviewed: May 26, 2015)",-1,"criteria provided, single submitter",1
TP53,"S234C, S327C, S366C, S207C",1,Hereditary cancer-predisposing syndrome,1,"Uncertain significance(Last reviewed: Jan 4, 2019)",-1,"criteria provided, single submitter",1
TP53,"S234P, S327P, S366P, S207P",1,Li-Fraumeni syndrome,1,"Uncertain significance(Last reviewed: Dec 10, 2017)",-1,"criteria provided, single submitter",1
TP53,"A364V, A325V, A232V, A205V",1,Hereditary cancer-predisposing syndrome|Li-Fraumeni syndrome,1,"Uncertain significance(Last reviewed: Oct 6, 2020)",-1,"criteria provided, multiple submitters, no conflicts",1
TP53,"A205S, A232S, A364S, A325S",1,Li-Fraumeni syndrome,1,"Uncertain significance(Last reviewed: Dec 22, 2019)",-1,"criteria provided, single submitter",1
TP53,"R324S, R363S, R204S, R231S",1,Li-Fraumeni syndrome,1,"Uncertain significance(Last reviewed: Jul 14, 2019)",-1,"criteria provided, single submitter",1
TP53,"R231K, R324K, R363K, R204K",1,not provided|Hereditary cancer-predisposing syndrome,1,"Uncertain significance(Last reviewed: Dec 4, 2018)",-1,"criteria provided, multiple submitters, no conflicts",1
TP53,"R231G, R324G, R363G, R204G",1,Li-Fraumeni syndrome|not provided,1,"Uncertain significance(Last reviewed: Aug 5, 2015)",-1,"criteria provided, multiple submitters, no conflicts",1
TP53,"S323I, S362I, S230I, S203I",1,Hereditary cancer-predisposing syndrome,1,"Uncertain significance(Last reviewed: Apr 26, 2017)",-1,"criteria provided, single submitter",1
TP53,"S230N, S362N, S323N, S203N",1,Li-Fraumeni syndrome,1,"Uncertain significance(Last reviewed: Mar 19, 2017)",-1,"criteria provided, single submitter",1
TP53,"S203G, S230G, S323G, S362G",1,not provided,0,"Uncertain significance(Last reviewed: Dec 14, 2020)",-1,"criteria provided, single submitter",1
TP53,"S323C, S230C, S362C, S203C",1,Li-Fraumeni syndrome,1,"Uncertain significance(Last reviewed: Feb 10, 2019)",-1,"criteria provided, single submitter",1
TP53,"G229E, G322E, G361E, G202E",1,Hereditary cancer-predisposing syndrome|not specified|not provided,1,"Uncertain significance(Last reviewed: May 16, 2019)",-1,"criteria provided, multiple submitters, no conflicts",1
TP53,"G361R, G229R, G322R, G202R",1,Hereditary cancer-predisposing syndrome|Li-Fraumeni syndrome,1,"Uncertain significance(Last reviewed: Aug 1, 2018)",-1,"criteria provided, multiple submitters, no conflicts",1
TP53,"G228E, G321E, G360E, G201E",1,not provided|Hereditary cancer-predisposing syndrome|Li-Fraumeni syndrome,1,"Uncertain significance(Last reviewed: Oct 11, 2020)",-1,"criteria provided, multiple submitters, no conflicts",1
TP53,"G321W, G360W, G228W, G201W",1,Hereditary cancer-predisposing syndrome,1,"Uncertain significance(Last reviewed: Sep 28, 2017)",-1,"criteria provided, single submitter",1
TP53,"P200R, P227R, P320R, P359R",1,Hereditary cancer-predisposing syndrome,1,"Uncertain significance(Last reviewed: Dec 8, 2020)",-1,"criteria provided, single submitter",1
TP53,"E226K, E319K, E358K, E199K",1,Hereditary cancer-predisposing syndrome|Li-Fraumeni syndrome,1,"Uncertain significance(Last reviewed: Sep 23, 2019)",-1,"criteria provided, multiple submitters, no conflicts",1
TP53,"K225E, K357E, K318E, K198E",1,Squamous cell carcinoma of the head and neck|Li-Fraumeni syndrome,1,"Uncertain significance(Last reviewed: May 28, 2019)",-1,"criteria provided, single submitter",1
TP53,"A316G, A196G, A355G, A223G",1,Li-Fraumeni syndrome,1,"Uncertain significance(Last reviewed: Oct 3, 2020)",-1,"criteria provided, single submitter",1
TP53,"A355V, A316V, A223V, A196V",1,Hereditary cancer-predisposing syndrome|Li-Fraumeni syndrome,1,"Uncertain significance(Last reviewed: May 29, 2019)",-1,"criteria provided, multiple submitters, no conflicts",1
TP53,"Q354R, Q222R, Q315R, Q195R",1,Hereditary cancer-predisposing syndrome,1,"Uncertain significance(Last reviewed: Apr 23, 2019)",-1,"criteria provided, single submitter",1
TP53,"Q195E, Q222E, Q315E, Q354E",1,Li-Fraumeni syndrome,1,"Uncertain significance(Last reviewed: Sep 15, 2020)",-1,"criteria provided, single submitter",1
TP53,"D220Y, D313Y, D352Y, D193Y",1,Hereditary cancer-predisposing syndrome|Li-Fraumeni syndrome,1,"Uncertain significance(Last reviewed: Oct 28, 2020)",-1,"criteria provided, multiple submitters, no conflicts",1
TP53,"K351N, K219N, K312N, K192N",1,Hereditary cancer-predisposing syndrome|Li-Fraumeni syndrome,1,"Uncertain significance(Last reviewed: Aug 20, 2019)",-1,"criteria provided, multiple submitters, no conflicts",1
TP53,"K219R, K351R, K312R, K192R",1,Li-Fraumeni syndrome,1,"Uncertain significance(Last reviewed: Jun 14, 2017)",-1,"criteria provided, single submitter",1
TP53,"K219E, K312E, K351E, K192E",1,Hereditary cancer-predisposing syndrome|Li-Fraumeni syndrome,1,"Uncertain significance(Last reviewed: Apr 1, 2019)",-1,"criteria provided, multiple submitters, no conflicts",1
TP53,"L191V, L218V, L311V, L350V",1,Li-Fraumeni syndrome,1,"Uncertain significance(Last reviewed: Dec 2, 2019)",-1,"criteria provided, single submitter",1
TP53,"L218F, L311F, L350F, L191F",1,Hereditary cancer-predisposing syndrome,1,"Uncertain significance(Last reviewed: Jul 26, 2018)",-1,"criteria provided, single submitter",1
TP53,"E190K, E217K, E310K, E349K",1,Li-Fraumeni syndrome,1,"Uncertain significance(Last reviewed: Nov 22, 2019)",-1,"criteria provided, single submitter",1
TP53,"E190Q, E349Q, E310Q, E217Q",1,Li-Fraumeni syndrome,1,"Uncertain significance(Last reviewed: Jul 9, 2018)",-1,"criteria provided, single submitter",1
TP53,"L216V, L348V, L309V, L189V",1,Li-Fraumeni syndrome,1,"Uncertain significance(Last reviewed: Apr 16, 2016)",-1,"criteria provided, single submitter",1
TP53,"A215V, A308V, A347V, A188V",1,not provided|Hereditary cancer-predisposing syndrome,1,"Uncertain significance(Last reviewed: Oct 23, 2017)",-1,"criteria provided, multiple submitters, no conflicts",1
TP53,"E214K, E346K, E307K, E187K",1,Li-Fraumeni syndrome,1,"Uncertain significance(Last reviewed: Nov 2, 2019)",-1,"criteria provided, single submitter",1
TP53,"L212V, L344V, L185V, L305V",1,Li-Fraumeni syndrome,1,"Uncertain significance(Last reviewed: Oct 2, 2019)",-1,"criteria provided, single submitter",1
TP53,"E184Q, E211Q, E304Q, E343Q",1,Li-Fraumeni syndrome,1,"Uncertain significance(Last reviewed: Oct 27, 2020)",-1,"criteria provided, single submitter",1
TP53,"R183L, R210L, R303L, R342L",1,Li-Fraumeni syndrome,1,"Uncertain significance(Last reviewed: Feb 20, 2020)",-1,"criteria provided, single submitter",1
TP53,"R303L, R183L, R210L, R342L",1,Hereditary cancer-predisposing syndrome,1,"Uncertain significance(Last reviewed: Oct 3, 2019)",-1,"criteria provided, single submitter",1
TP53,"M181I, M208I, M301I, M340I",1,Li-Fraumeni syndrome,1,"Uncertain significance(Last reviewed: Aug 25, 2020)",-1,"criteria provided, single submitter",1
TP53,"M181K, M301K, M208K, M340K",1,Hereditary cancer-predisposing syndrome,1,"Uncertain significance(Last reviewed: Jun 18, 2019)",-1,"criteria provided, single submitter",1
TP53,"E339V, E180V, E207V, E300V",1,Li-Fraumeni syndrome,1,"Uncertain significance(Last reviewed: Jun 1, 2020)",-1,"criteria provided, single submitter",1
TP53,"E300G, E180G, E207G, E339G",1,not provided|Hereditary cancer-predisposing syndrome|Li-Fraumeni syndrome,1,"Uncertain significance(Last reviewed: Sep 30, 2019)",-1,"criteria provided, multiple submitters, no conflicts",1
TP53,"F206L, F299L, F338L, F179L",1,Li-Fraumeni syndrome|Hereditary cancer-predisposing syndrome,1,"Uncertain significance(Last reviewed: Mar 18, 2020)",-1,"criteria provided, multiple submitters, no conflicts",1
TP53,"F206C, F299C, F338C, F179C",1,Hereditary cancer-predisposing syndrome,1,"Uncertain significance(Last reviewed: Dec 13, 2018)",-1,"criteria provided, single submitter",1
TP53,"F206S, F299S, F338S, F179S",1,not provided,0,"Uncertain significance(Last reviewed: Feb 7, 2017)",-1,"criteria provided, single submitter",1
TP53,"R178S, R205S, R298S, R337S",1,Li-Fraumeni syndrome 1|Li-Fraumeni syndrome,1,"Uncertain significance(Last reviewed: Jun 3, 2021)",-1,reviewed by expert panel,1
TP53,"R205G, R298G, R337G, R178G",1,Li-Fraumeni syndrome,1,"Uncertain significance(Last reviewed: Jun 23, 2017)",-1,"criteria provided, single submitter",1
TP53,"R176P, R335P, R296P, R203P",1,Li-Fraumeni syndrome,1,"Uncertain significance(Last reviewed: Apr 1, 2019)",-1,"criteria provided, single submitter",1
TP53,"R296H, R203H, R335H, R176H",1,Hereditary cancer-predisposing syndrome|Li-Fraumeni syndrome,1,"Uncertain significance(Last reviewed: Sep 30, 2020)",-1,"criteria provided, multiple submitters, no conflicts",1
TP53,"R203C, R296C, R335C, R176C",1,not provided|Hereditary cancer-predisposing syndrome|Li-Fraumeni syndrome,1,"Uncertain significance(Last reviewed: Sep 4, 2020)",-1,reviewed by expert panel,1
TP53,"G202E, G295E, G334E, G175E",1,Li-Fraumeni syndrome,1,"Uncertain significance(Last reviewed: May 28, 2019)",-1,"criteria provided, single submitter",1
TP53,"G202R, G295R, G334R, G175R",1,Hereditary cancer-predisposing syndrome,1,"Uncertain significance(Last reviewed: Dec 22, 2016)",-1,"criteria provided, single submitter",1
TP53,"G202R, G295R, G334R, G175R",1,Hereditary cancer-predisposing syndrome|not provided|Li-Fraumeni syndrome 1|Li-Fraumeni syndrome,1,"Uncertain significance(Last reviewed: Aug 26, 2021)",-1,reviewed by expert panel,1
TP53,"I200M, I332M, I293M, I173M",1,Li-Fraumeni syndrome,1,"Uncertain significance(Last reviewed: Mar 31, 2017)",-1,"criteria provided, single submitter",1
TP53,"I211K, I343K, I304K, I184K",1,Squamous cell carcinoma of the head and neck|Li-Fraumeni syndrome,1,"Uncertain significance(Last reviewed: May 28, 2019)",-1,"criteria provided, single submitter",1
TP53|WRAP53,NA,0,Li-Fraumeni syndrome,1,"Uncertain significance(Last reviewed: May 3, 2019)",-1,"criteria provided, single submitter",1
WRAP53|TP53,NA,0,Li-Fraumeni syndrome,1,"Uncertain significance(Last reviewed: Nov 27, 2017)",-1,"criteria provided, single submitter",1
TP53,NA,0,Li-Fraumeni syndrome|Hereditary cancer-predisposing syndrome|Squamous cell carcinoma of the head and neck,1,"Uncertain significance(Last reviewed: May 28, 2019)",-1,"criteria provided, multiple submitters, no conflicts",1
TP53,NA,0,Hereditary cancer-predisposing syndrome,1,"Uncertain significance(Last reviewed: Oct 4, 2016)",-1,"criteria provided, single submitter",1
TP53,NA,0,Hereditary cancer-predisposing syndrome,1,"Uncertain significance(Last reviewed: Apr 19, 2019)",-1,"criteria provided, single submitter",1
TP53,NA,0,Hereditary cancer-predisposing syndrome,1,"Uncertain significance(Last reviewed: Jul 22, 2015)",-1,"criteria provided, single submitter",1
TP53,"Q199R, Q292R, Q331R, Q172R",1,not provided|Li-Fraumeni syndrome,1,"Uncertain significance(Last reviewed: Jan 22, 2019)",-1,"criteria provided, multiple submitters, no conflicts",1
TP53,"Q292K, Q172K, Q199K, Q331K",1,Hereditary cancer-predisposing syndrome|Li-Fraumeni syndrome,1,"Uncertain significance(Last reviewed: Nov 14, 2019)",-1,"criteria provided, multiple submitters, no conflicts",1
TP53,"L171P, L330P, L198P, L291P",1,Li-Fraumeni syndrome,1,"Uncertain significance(Last reviewed: Oct 10, 2018)",-1,"criteria provided, single submitter",1
TP53,"L171F, L198F, L291F, L330F",1,Li-Fraumeni syndrome,1,"Uncertain significance(Last reviewed: Jun 1, 2020)",-1,"criteria provided, single submitter",1
TP53,"T329I, T170I, T290I, T197I",1,Hereditary cancer-predisposing syndrome|Li-Fraumeni syndrome,1,"Uncertain significance(Last reviewed: Oct 9, 2019)",-1,"criteria provided, multiple submitters, no conflicts",1
TP53,"T329A, T170A, T197A, T290A",1,Li-Fraumeni syndrome,1,"Uncertain significance(Last reviewed: Oct 10, 2019)",-1,"criteria provided, single submitter",1
TP53,"F196S, F289S, F328S, F169S",1,Li-Fraumeni syndrome,1,"Uncertain significance(Last reviewed: Dec 18, 2018)",-1,"criteria provided, single submitter",1
TP53,"E167D, E194D, E287D, E326D",1,Li-Fraumeni syndrome,1,"Uncertain significance(Last reviewed: Nov 1, 2020)",-1,"criteria provided, single submitter",1
TP53,"G325R, G193R, G286R, G166R",1,Hereditary cancer-predisposing syndrome,1,"Uncertain significance(Last reviewed: May 26, 2016)",-1,"criteria provided, single submitter",1
TP53,"D192Y, D285Y, D324Y, D165Y",1,Hereditary cancer-predisposing syndrome,1,"Uncertain significance(Last reviewed: Nov 19, 2018)",-1,"criteria provided, single submitter",1
TP53,"D192H, D285H, D324H, D165H",1,not provided|Li-Fraumeni syndrome|Hereditary cancer-predisposing syndrome,1,"Uncertain significance(Last reviewed: Sep 10, 2021)",-1,"criteria provided, multiple submitters, no conflicts",1
TP53,"L191P, L164P, L284P, L323P",1,Hereditary cancer-predisposing syndrome,1,"Uncertain significance(Last reviewed: Jan 30, 2019)",-1,"criteria provided, single submitter",1
TP53,"P190T, P283T, P322T, P163T",1,Hereditary cancer-predisposing syndrome,1,"Uncertain significance(Last reviewed: Apr 28, 2015)",-1,"criteria provided, single submitter",1
TP53,"P190S, P283S, P322S, P163S",1,Hereditary cancer-predisposing syndrome|Li-Fraumeni syndrome,1,"Uncertain significance(Last reviewed: Nov 4, 2019)",-1,"criteria provided, multiple submitters, no conflicts",1
TP53,"K321del, K189del, K282del, K162del",1,Li-Fraumeni syndrome,1,"Uncertain significance(Last reviewed: Feb 15, 2018)",-1,"criteria provided, single submitter",1
TP53,"P186L, P279L, P318L, P159L",1,Hereditary cancer-predisposing syndrome,1,"Uncertain significance(Last reviewed: May 16, 2019)",-1,"criteria provided, multiple submitters, no conflicts",1
TP53,"Q278H, Q185H, Q317H, Q158H",1,Li-Fraumeni syndrome,1,"Uncertain significance(Last reviewed: Oct 18, 2016)",-1,"criteria provided, single submitter",1
TP53,"Q278L, Q185L, Q158L, Q317L",1,Li-Fraumeni syndrome,1,"Uncertain significance(Last reviewed: Jun 28, 2020)",-1,"criteria provided, single submitter",1
TP53,"Q185R, Q278R, Q317R, Q158R",1,Li-Fraumeni syndrome,1,"Uncertain significance(Last reviewed: Dec 22, 2019)",-1,"criteria provided, single submitter",1
TP53,"P316L, P277L, P184L, P157L",1,Hereditary cancer-predisposing syndrome|Li-Fraumeni syndrome,1,"Uncertain significance(Last reviewed: Aug 27, 2020)",-1,"criteria provided, multiple submitters, no conflicts",1
TP53,"P277S, P157S, P316S, P184S",1,Hereditary cancer-predisposing syndrome|Li-Fraumeni syndrome,1,"Uncertain significance(Last reviewed: Aug 6, 2019)",-1,"criteria provided, multiple submitters, no conflicts",1
TP53,"P184T, P277T, P316T, P157T",1,Hereditary cancer-predisposing syndrome|Li-Fraumeni syndrome 1|not provided|Li-Fraumeni syndrome,1,"Uncertain significance(Last reviewed: Apr 5, 2021)",-1,reviewed by expert panel,1
TP53,"S156F, S183F, S276F, S315F",1,Li-Fraumeni syndrome,1,"Uncertain significance(Last reviewed: Jun 28, 2020)",-1,"criteria provided, single submitter",1
TP53,"S315C, S276C, S156C, S183C",1,Hereditary cancer-predisposing syndrome,1,"Uncertain significance(Last reviewed: Nov 19, 2019)",-1,"criteria provided, single submitter",1
TP53,"S314C, S275C, S155C, S182C",1,Li-Fraumeni syndrome,1,"Uncertain significance(Last reviewed: May 20, 2019)",-1,"criteria provided, single submitter",1
TP53,"S275F, S314F, S182F, S155F",1,Hereditary cancer-predisposing syndrome|Li-Fraumeni syndrome,1,"Uncertain significance(Last reviewed: Jan 10, 2020)",-1,"criteria provided, multiple submitters, no conflicts",1
TP53,"N179S, N272S, N311S, N152S",1,Li-Fraumeni syndrome,1,"Uncertain significance(Last reviewed: Mar 8, 2020)",-1,"criteria provided, single submitter",1
TP53,"N179T, N272T, N311T, N152T",1,Hereditary cancer-predisposing syndrome|Li-Fraumeni syndrome,1,"Uncertain significance(Last reviewed: Jul 12, 2019)",-1,"criteria provided, multiple submitters, no conflicts",1
TP53,"N178K, N271K, N310K, N151K",1,Hereditary cancer-predisposing syndrome,1,"Uncertain significance(Last reviewed: Nov 11, 2013)",-1,"criteria provided, single submitter",1
TP53,"N178K, N271K, N310K, N151K",1,Hereditary cancer-predisposing syndrome|Li-Fraumeni syndrome,1,"Uncertain significance(Last reviewed: Oct 14, 2019)",-1,"criteria provided, multiple submitters, no conflicts",1
TP53,"P177S, P270S, P309S, P150S",1,Hereditary cancer-predisposing syndrome|Li-Fraumeni syndrome,1,"Uncertain significance(Last reviewed: Aug 10, 2020)",-1,"criteria provided, multiple submitters, no conflicts",1
TP53,"A268V, A307V, A148V, A175V",1,Li-Fraumeni syndrome,1,"Uncertain significance(Last reviewed: Aug 20, 2019)",-1,"criteria provided, single submitter",1
TP53,"A175G, A268G, A307G, A148G",1,Hereditary cancer-predisposing syndrome,1,"Uncertain significance(Last reviewed: Jan 20, 2016)",-1,"criteria provided, single submitter",1
TP53,NA,0,Li-Fraumeni syndrome,1,"Uncertain significance(Last reviewed: Aug 30, 2020)",-1,"criteria provided, single submitter",1
TP53,NA,0,Hereditary cancer-predisposing syndrome,1,"Uncertain significance(Last reviewed: Sep 24, 2018)",-1,"criteria provided, multiple submitters, no conflicts",1
TP53,NA,0,Li-Fraumeni syndrome,1,"Uncertain significance(Last reviewed: Jan 24, 2019)",-1,"criteria provided, single submitter",1
TP53,NA,0,Li-Fraumeni syndrome,1,"Uncertain significance(Last reviewed: Jul 20, 2020)",-1,"criteria provided, single submitter",1
TP53,NA,0,not specified,0,"Uncertain significance(Last reviewed: Jul 31, 2018)",-1,"criteria provided, single submitter",1
TP53,"T145I, T172I, T265I, T304I",1,Li-Fraumeni syndrome,1,"Uncertain significance(Last reviewed: Feb 1, 2020)",-1,"criteria provided, single submitter",1
TP53,"T172A, T265A, T304A, T145A",1,Hereditary cancer-predisposing syndrome|Li-Fraumeni syndrome,1,"Uncertain significance(Last reviewed: Oct 10, 2020)",-1,"criteria provided, multiple submitters, no conflicts",1
TP53,"S144R, S171R, S264R, S303R",1,Li-Fraumeni syndrome,1,"Uncertain significance(Last reviewed: Jul 12, 2020)",-1,"criteria provided, single submitter",1
TP53,"S171N, S264N, S303N, S144N",1,Li-Fraumeni syndrome|Hereditary cancer-predisposing syndrome,1,"Uncertain significance(Last reviewed: Jun 1, 2018)",-1,"criteria provided, multiple submitters, no conflicts",1
TP53,"G170E, G263E, G302E, G143E",1,Hereditary cancer-predisposing syndrome|Li-Fraumeni syndrome,1,"Uncertain significance(Last reviewed: Sep 26, 2018)",-1,"criteria provided, multiple submitters, no conflicts",1
TP53,"G302R, G170R, G263R, G143R",1,Li-Fraumeni syndrome,1,"Uncertain significance(Last reviewed: Mar 25, 2020)",-1,"criteria provided, single submitter",1
TP53,"G170R, G263R, G302R, G143R",1,Li-Fraumeni syndrome,1,"Uncertain significance(Last reviewed: Aug 29, 2015)",-1,"criteria provided, single submitter",1
TP53,"P301L, P169L, P262L, P142L",1,Hereditary cancer-predisposing syndrome,1,"Uncertain significance(Last reviewed: Apr 1, 2016)",-1,"criteria provided, single submitter",1
TP53,"E166G, E298G, E259G, E139G",1,Hereditary cancer-predisposing syndrome,1,"Uncertain significance(Last reviewed: Oct 3, 2019)",-1,"criteria provided, single submitter",1
TP53,"H258Q, H297Q, H138Q, H165Q",1,Hereditary cancer-predisposing syndrome|Li-Fraumeni syndrome 1,1,"Uncertain significance(Last reviewed: Nov 10, 2020)",-1,"criteria provided, multiple submitters, no conflicts",1
TP53,"H258Q, H297Q, H165Q, H138Q",1,Li-Fraumeni syndrome,1,"Uncertain significance(Last reviewed: Nov 8, 2018)",-1,"criteria provided, single submitter",1
TP53,"H165R, H258R, H297R, H138R",1,Hereditary cancer-predisposing syndrome,1,"Uncertain significance(Last reviewed: May 28, 2015)",-1,"criteria provided, single submitter",1
TP53,"P163S, P256S, P295S, P136S",1,Hereditary cancer-predisposing syndrome|Li-Fraumeni syndrome,1,"Uncertain significance(Last reviewed: Sep 16, 2019)",-1,reviewed by expert panel,1
TP53,"E135K, E162K, E255K, E294K",1,Li-Fraumeni syndrome,1,"Uncertain significance(Last reviewed: Oct 1, 2020)",-1,"criteria provided, single submitter",1
TP53,"G161R, G254R, G293R, G134R",1,Li-Fraumeni syndrome|Hereditary cancer-predisposing syndrome,1,"Uncertain significance(Last reviewed: Sep 23, 2020)",-1,"criteria provided, multiple submitters, no conflicts",1
TP53,"K133T, K160T, K253T, K292T",1,Li-Fraumeni syndrome,1,"Uncertain significance(Last reviewed: Jul 12, 2020)",-1,"criteria provided, single submitter",1
TP53,"K292I, K160I, K253I, K133I",1,Hereditary cancer-predisposing syndrome|Li-Fraumeni syndrome 1,1,"Uncertain significance(Last reviewed: Aug 21, 2020)",-1,"criteria provided, single submitter",1
TP53,"K133E, K160E, K253E, K292E",1,Li-Fraumeni syndrome,1,"Uncertain significance(Last reviewed: Oct 28, 2020)",-1,"criteria provided, single submitter",1
TP53,"K252N, K291N, K159N, K132N",1,Li-Fraumeni syndrome|Hereditary cancer-predisposing syndrome,1,"Uncertain significance(Last reviewed: Dec 14, 2018)",-1,"criteria provided, multiple submitters, no conflicts",1
TP53,"K132Q, K159Q, K252Q, K291Q",1,Li-Fraumeni syndrome,1,"Uncertain significance(Last reviewed: Mar 17, 2020)",-1,"criteria provided, single submitter",1
TP53,"K159E, K252E, K291E, K132E",1,Hereditary cancer-predisposing syndrome|Li-Fraumeni syndrome,1,"Uncertain significance(Last reviewed: Oct 19, 2019)",-1,"criteria provided, multiple submitters, no conflicts",1
TP53,"K159Q, K252Q, K291Q, K132Q",1,Li-Fraumeni syndrome,1,"Uncertain significance(Last reviewed: Jun 5, 2016)",-1,"criteria provided, single submitter",1
TP53,"R158P, R251P, R290P, R131P",1,Li-Fraumeni syndrome,1,"Uncertain significance(Last reviewed: Apr 24, 2017)",-1,"criteria provided, single submitter",1
TP53,"R290G, R158G, R251G, R131G",1,Hereditary cancer-predisposing syndrome,1,"Uncertain significance(Last reviewed: Aug 9, 2018)",-1,"criteria provided, single submitter",1
TP53,"L157V, L250V, L289V, L130V",1,not provided,0,"Uncertain significance(Last reviewed: Oct 6, 2016)",-1,"criteria provided, single submitter",1
TP53,"N129D, N156D, N249D, N288D",1,Li-Fraumeni syndrome,1,"Uncertain significance(Last reviewed: Oct 8, 2020)",-1,"criteria provided, single submitter",1
TP53,"E155D, E248D, E128D, E287D",1,Hereditary cancer-predisposing syndrome,1,"Uncertain significance(Last reviewed: May 30, 2019)",-1,"criteria provided, single submitter",1
TP53,"E155D, E248D, E287D, E128D",1,Li-Fraumeni syndrome|Hereditary cancer-predisposing syndrome|not provided,1,"Uncertain significance(Last reviewed: Sep 6, 2019)",-1,"criteria provided, multiple submitters, no conflicts",1
TP53,"E155K, E248K, E287K, E128K",1,Hereditary cancer-predisposing syndrome|Li-Fraumeni syndrome,1,"Uncertain significance(Last reviewed: Aug 21, 2019)",-1,"criteria provided, multiple submitters, no conflicts",1
TP53,"E154G, E247G, E286G, E127G",1,Breast neoplasm|Ovarian Serous Cystadenocarcinoma|Carcinoma of esophagus|Adenocarcinoma of stomach|Neoplasm of the large intestine|Neoplasm of brain|Pancreatic adenocarcinoma|Acute myeloid leukemia|Small cell lung carcinoma|Li-Fraumeni syndrome|Malignant melanoma of skin|Hepatocellular carcinoma|Squamous cell carcinoma of the skin|Transitional cell carcinoma of…
TP53,"E154Q, E247Q, E286Q, E127Q",1,Pancreatic adenocarcinoma|Breast neoplasm|Ovarian Serous Cystadenocarcinoma|Carcinoma of esophagus|Adenocarcinoma of stomach|Neoplasm of the large intestine|Neoplasm of brain|Malignant melanoma of skin|Small cell lung carcinoma|Lung adenocarcinoma|Acute myeloid leukemia|Li-Fraumeni syndrome|Squamous cell carcinoma of the head and neck|Transitional cell carcinom…
TP53,"E126G, E246G, E153G, E285G",1,Hereditary cancer-predisposing syndrome,1,"Uncertain significance(Last reviewed: Mar 23, 2020)",-1,"criteria provided, single submitter",1
TP53,"E126Q, E246Q, E153Q, E285Q",1,Li-Fraumeni syndrome,1,"Uncertain significance(Last reviewed: Jul 4, 2019)",-1,"criteria provided, single submitter",1
TP53,"T152A, T284A, T245A, T125A",1,Li-Fraumeni syndrome,1,"Uncertain significance(Last reviewed: Oct 25, 2019)",-1,"criteria provided, single submitter",1
TP53,NA,0,Li-Fraumeni syndrome,1,"Uncertain significance(Last reviewed: Sep 16, 2014)",-1,"criteria provided, single submitter",1
TP53,"R244P, R283P, R151P, R124P",1,Hereditary cancer-predisposing syndrome|not specified,1,"Uncertain significance(Last reviewed: Sep 3, 2021)",-1,"criteria provided, multiple submitters, no conflicts",1
TP53,"R151G, R244G, R283G, R124G",1,Li-Fraumeni syndrome,1,"Uncertain significance(Last reviewed: Apr 19, 2018)",-1,"criteria provided, single submitter",1
TP53,"R151C, R244C, R283C, R124C",1,"Adrenocortical carcinoma, hereditary|Familial cancer of breast|Bone osteosarcoma|Carcinoma of colon|Hepatocellular carcinoma|Basal cell carcinoma, susceptibility to, 7|Glioma susceptibility 1|Li-Fraumeni syndrome 1|Nasopharyngeal carcinoma|Carcinoma of pancreas|Choroid plexus papilloma|Hereditary cancer-predisposing syndrome|not specified|not provided|Neoplasm…
TP53,NA,0,Hereditary cancer-predisposing syndrome,1,"Uncertain significance(Last reviewed: Dec 1, 2016)",-1,"criteria provided, single submitter",1
TP53,NA,0,Li-Fraumeni syndrome,1,"Uncertain significance(Last reviewed: Jul 29, 2020)",-1,"criteria provided, single submitter",1
TP53,"R150L, R243L, R282L, R123L",1,Hereditary cancer-predisposing syndrome|not provided|Li-Fraumeni syndrome 1|Li-Fraumeni syndrome,1,"Uncertain significance(Last reviewed: Apr 12, 2021)",-1,reviewed by expert panel,1
TP53,"D149E, D242E, D281E, D122E",1,Li-Fraumeni syndrome|not provided|Neoplasm of ovary|Carcinoma of colon,1,"Uncertain significance(Last reviewed: Mar 8, 2020)",-1,"criteria provided, multiple submitters, no conflicts",1
TP53,"D149E, D242E, D281E, D122E",1,"Malignant neoplasm of body of uterus|Breast neoplasm|Ovarian Serous Cystadenocarcinoma|Adenocarcinoma of stomach|Glioblastoma|Uterine Carcinosarcoma|Pancreatic adenocarcinoma|Multiple myeloma|Malignant melanoma of skin|Hepatocellular carcinoma|Renal cell carcinoma, papillary, 1|Neuroblastoma|Lung adenocarcinoma|Li-Fraumeni syndrome|Transitional cell carcinoma …
TP53,"D149H, D242H, D281H, D122H",1,"Uterine Carcinosarcoma|Malignant neoplasm of body of uterus|Pancreatic adenocarcinoma|Lung adenocarcinoma|Gallbladder cancer|Ovarian Serous Cystadenocarcinoma|Adenocarcinoma of stomach|Neuroblastoma|Renal cell carcinoma, papillary, 1|B-cell chronic lymphocytic leukemia|Multiple myeloma|Hepatocellular carcinoma|Squamous cell lung carcinoma|Glioblastoma|Breast n…
TP53,"R121L, R241L, R280L, R148L",1,Li-Fraumeni syndrome,1,"Uncertain significance(Last reviewed: Aug 31, 2020)",-1,"criteria provided, single submitter",1
TP53,"R148I, R241I, R280I, R121I",1,Small cell lung carcinoma|Li-Fraumeni syndrome|Carcinoma of esophagus|Acute myeloid leukemia|Uterine Carcinosarcoma|Nasopharyngeal Neoplasms|Neoplasm of uterine cervix|Adenocarcinoma of stomach|Ovarian Serous Cystadenocarcinoma|Breast neoplasm|Neoplasm of brain|Malignant melanoma of skin|Squamous cell lung carcinoma|Lung adenocarcinoma|Squamous cell carcinoma o…
TP53,"R280T, R148T, R241T, R121T",1,Carcinoma of esophagus|Uterine Carcinosarcoma|Neoplasm of uterine cervix|Nasopharyngeal Neoplasms|Ovarian Serous Cystadenocarcinoma|Adenocarcinoma of stomach|Squamous cell carcinoma of the skin|Transitional cell carcinoma of the bladder|Neoplasm of brain|Breast neoplasm|Nasopharyngeal carcinoma|Malignant melanoma of skin|Hepatocellular carcinoma|Acute myeloid l…
TP53,"G240R, G147R, G279R, G120R",1,Hereditary cancer-predisposing syndrome|Li-Fraumeni syndrome,1,"Uncertain significance(Last reviewed: Mar 31, 2019)",-1,"criteria provided, multiple submitters, no conflicts",1
TP53,"P146H, P239H, P278H, P119H",1,Malignant neoplasm of body of uterus|Pancreatic adenocarcinoma|Breast neoplasm|Ovarian Serous Cystadenocarcinoma|Hereditary cancer-predisposing syndrome|Neoplasm of brain|Neoplasm of the large intestine|Carcinoma of esophagus|Malignant melanoma of skin|Multiple myeloma|Lung adenocarcinoma|Squamous cell lung carcinoma|Li-Fraumeni syndrome|Squamous cell carcinoma…
TP53,"P146R, P239R, P278R, P119R",1,Malignant neoplasm of body of uterus|Breast neoplasm|not provided|Ovarian Serous Cystadenocarcinoma|Neoplasm of the large intestine|Carcinoma of esophagus|Hereditary cancer-predisposing syndrome|Neoplasm of brain|Pancreatic adenocarcinoma|Multiple myeloma|Neoplasm of ovary|Malignant melanoma of skin|Lung adenocarcinoma|Squamous cell lung carcinoma|Li-Fraumeni s…
TP53,"C277S, C118S, C145S, C238S",1,Li-Fraumeni syndrome,1,"Uncertain significance(Last reviewed: Aug 13, 2018)",-1,"criteria provided, single submitter",1
TP53,"C238F, C145F, C277F, C118F",1,Li-Fraumeni syndrome,1,"Uncertain significance(Last reviewed: Jul 17, 2017)",-1,"criteria provided, single submitter",1
TP53,"A117T, A276T, A144T, A237T",1,Hereditary cancer-predisposing syndrome|Li-Fraumeni syndrome,1,"Uncertain significance(Last reviewed: Mar 9, 2020)",-1,"criteria provided, multiple submitters, no conflicts",1
TP53,"C143S, C275S, C236S, C116S",1,Li-Fraumeni syndrome,1,"Uncertain significance(Last reviewed: Aug 31, 2019)",-1,"criteria provided, single submitter",1
TP53,"V142A, V235A, V274A, V115A",1,Adenocarcinoma of prostate|Breast neoplasm|Ovarian Serous Cystadenocarcinoma|Adenocarcinoma of stomach|Neoplasm of the large intestine|Neoplasm of brain|Pancreatic adenocarcinoma|Malignant melanoma of skin|Hepatocellular carcinoma|Small cell lung carcinoma|Lung adenocarcinoma|Li-Fraumeni syndrome,1,"Uncertain significance(Last reviewed: Feb 27, 2020)",-1,"crite…
TP53,"V142D, V235D, V274D, V115D",1,Adenocarcinoma of prostate|Pancreatic adenocarcinoma|Breast neoplasm|Ovarian Serous Cystadenocarcinoma|Adenocarcinoma of stomach|Neoplasm of the large intestine|Neoplasm of brain|Small cell lung carcinoma|Lung adenocarcinoma|Li-Fraumeni syndrome|Malignant melanoma of skin|Hepatocellular carcinoma,1,"Uncertain significance(Last reviewed: Oct 9, 2019)",-1,"criter…
TP53,"V142L, V235L, V274L, V115L",1,Adenocarcinoma of prostate|Breast neoplasm|Ovarian Serous Cystadenocarcinoma|Neoplasm of brain|Adenocarcinoma of stomach|Neoplasm of the large intestine|Pancreatic adenocarcinoma|Small cell lung carcinoma|Lung adenocarcinoma|Malignant melanoma of skin|Hepatocellular carcinoma|Li-Fraumeni syndrome,1,"Uncertain significance(Last reviewed: Apr 24, 2018)",-1,"crite…
TP53,"V142F, V235F, V274F, V115F",1,Adenocarcinoma of stomach|Neoplasm of brain|Lung adenocarcinoma|Lip and oral cavity carcinoma|Hepatocellular carcinoma|Adenocarcinoma of prostate|Pancreatic adenocarcinoma|Breast neoplasm|Small cell lung carcinoma|Li-Fraumeni syndrome|Malignant melanoma of skin|Ovarian Serous Cystadenocarcinoma|Neoplasm of the large intestine,1,"Uncertain significance(Last revi…
TP53,NA,0,not provided,0,"Uncertain significance(Last reviewed: Jul 18, 2018)",-1,"criteria provided, single submitter",1
TP53,"V233A, V140A, V272A, V113A",1,Li-Fraumeni syndrome,1,"Uncertain significance(Last reviewed: Oct 29, 2019)",-1,"criteria provided, single submitter",1
TP53,"V140E, V233E, V272E, V113E",1,"Malignant neoplasm of body of uterus|Breast neoplasm|Ovarian Serous Cystadenocarcinoma|Neoplasm of the large intestine|Adenocarcinoma of stomach|Pancreatic adenocarcinoma|Renal cell carcinoma, papillary, 1|Multiple myeloma|Li-Fraumeni syndrome|Transitional cell carcinoma of the bladder|Squamous cell carcinoma of the skin|Lung adenocarcinoma|Medulloblastoma|Squ…
TP53,"V140G, V233G, V272G, V113G",1,"Ovarian Serous Cystadenocarcinoma|Adenocarcinoma of stomach|Neoplasm of the large intestine|Breast neoplasm|Renal cell carcinoma, papillary, 1|Medulloblastoma|Hereditary cancer-predisposing syndrome|Pancreatic adenocarcinoma|Malignant neoplasm of body of uterus|Multiple myeloma|Lung adenocarcinoma|Squamous cell carcinoma of the head and neck|Squamous cell carc…
TP53,"V140L, V233L, V272L, V113L",1,Li-Fraumeni syndrome,1,"Uncertain significance(Last reviewed: Aug 21, 2018)",-1,"criteria provided, single submitter",1
TP53,NA,0,Hereditary cancer-predisposing syndrome,1,"Uncertain significance(Last reviewed: Nov 23, 2016)",-1,"criteria provided, single submitter",1
TP53,"E271D, E139D, E232D, E112D",1,Li-Fraumeni syndrome,1,"Uncertain significance(Last reviewed: Jul 30, 2020)",-1,"criteria provided, single submitter",1
TP53,"E271L, E139L, E112L, E232L",1,Li-Fraumeni syndrome,1,"Uncertain significance(Last reviewed: Jun 13, 2018)",-1,"criteria provided, single submitter",1
TP53,"E139K, E271K, E232K, E112K",1,Li-Fraumeni syndrome|Hereditary cancer-predisposing syndrome,1,"Uncertain significance(Last reviewed: Apr 5, 2019)",-1,"criteria provided, multiple submitters, no conflicts",1
TP53,"F138L, F231L, F270L, F111L",1,Neoplasm of ovary|Li-Fraumeni syndrome,1,"Uncertain significance(Last reviewed: Aug 11, 2020)",-1,"criteria provided, single submitter",1
TP53,"F138V, F231V, F270V, F111V",1,Breast neoplasm|Hereditary cancer-predisposing syndrome|Ovarian Serous Cystadenocarcinoma|Carcinoma of esophagus|Neoplasm of brain|Adenocarcinoma of stomach|Squamous cell lung carcinoma|Lung adenocarcinoma|Squamous cell carcinoma of the head and neck|Squamous cell carcinoma of the skin,1,"Uncertain significance(Last reviewed: Oct 2, 2018)",-1,"criteria provided…
TP53,"F138I, F231I, F270I, F111I",1,Breast neoplasm|Ovarian Serous Cystadenocarcinoma|Adenocarcinoma of stomach|Carcinoma of esophagus|Neoplasm of brain|Lung adenocarcinoma|Li-Fraumeni syndrome|Squamous cell lung carcinoma|Squamous cell carcinoma of the head and neck|Squamous cell carcinoma of the skin|Neoplasm of ovary,1,"Uncertain significance(Last reviewed: Aug 19, 2020)",-1,"criteria provided…
TP53,"S230R, S269R, S110R, S137R",1,Li-Fraumeni syndrome,1,"Uncertain significance(Last reviewed: Nov 9, 2018)",-1,"criteria provided, single submitter",1
TP53,"N136Y, N109Y, N229Y, N268Y",1,Hereditary cancer-predisposing syndrome,1,"Uncertain significance(Last reviewed: May 31, 2019)",-1,"criteria provided, single submitter",1
TP53,"R108L, R228L, R267L, R135L",1,Li-Fraumeni syndrome,1,"Uncertain significance(Last reviewed: Jan 19, 2019)",-1,"criteria provided, single submitter",1
TP53,"R135Q, R228Q, R267Q, R108Q",1,Hereditary cancer-predisposing syndrome|not specified|not provided|Li-Fraumeni syndrome|Li-Fraumeni syndrome 1|Malignant tumor of breast,1,"Uncertain significance(Last reviewed: Aug 11, 2020)",-1,reviewed by expert panel,1
TP53,"G134V, G227V, G266V, G107V",1,Glioblastoma|Carcinoma of esophagus|Hereditary cancer-predisposing syndrome|Breast neoplasm|Uterine Carcinosarcoma|Malignant neoplasm of body of uterus|Ovarian Serous Cystadenocarcinoma|Neoplasm of brain|Neoplasm of the large intestine|Pancreatic adenocarcinoma|B-cell chronic lymphocytic leukemia|Hepatocellular carcinoma|Small cell lung carcinoma|Malignant mela…
TP53,NA,0,Li-Fraumeni syndrome,1,"Uncertain significance(Last reviewed: Sep 11, 2020)",-1,"criteria provided, single submitter",1
TP53,"L132P, L225P, L264P, L105P",1,Hereditary cancer-predisposing syndrome|Li-Fraumeni syndrome,1,"Uncertain significance(Last reviewed: Aug 15, 2017)",-1,"criteria provided, multiple submitters, no conflicts",1
TP53,"L225I, L264I, L105I, L132I",1,Li-Fraumeni syndrome,1,"Uncertain significance(Last reviewed: Aug 16, 2018)",-1,"criteria provided, single submitter",1
TP53,"N131K, N224K, N263K, N104K",1,Hereditary cancer-predisposing syndrome,1,"Uncertain significance(Last reviewed: Apr 11, 2017)",-1,"criteria provided, single submitter",1
TP53,"N131H, N224H, N263H, N104H",1,Li-Fraumeni syndrome,1,"Uncertain significance(Last reviewed: Sep 5, 2017)",-1,"criteria provided, single submitter",1
TP53,NA,0,Li-Fraumeni syndrome,1,"Uncertain significance(Last reviewed: Feb 13, 2018)",-1,"criteria provided, single submitter",1
TP53,"G130V, G223V, G262V, G103V",1,Hereditary cancer-predisposing syndrome|Li-Fraumeni syndrome,1,"Uncertain significance(Last reviewed: Apr 27, 2020)",-1,"criteria provided, multiple submitters, no conflicts",1
TP53,"G130S, G223S, G262S, G103S",1,Li-Fraumeni syndrome 1|Hereditary cancer-predisposing syndrome|not provided|Li-Fraumeni syndrome,1,"Uncertain significance(Last reviewed: Sep 4, 2020)",-1,reviewed by expert panel,1
TP53,NA,0,Li-Fraumeni syndrome,1,"Uncertain significance(Last reviewed: May 14, 2015)",-1,"criteria provided, single submitter",1
TP53,NA,0,Li-Fraumeni syndrome,1,"Uncertain significance(Last reviewed: Nov 18, 2019)",-1,"criteria provided, single submitter",1
TP53,NA,0,Li-Fraumeni syndrome,1,"Uncertain significance(Last reviewed: Dec 19, 2018)",-1,"criteria provided, single submitter",1
TP53,NA,0,Li-Fraumeni syndrome,1,"Uncertain significance(Last reviewed: Jan 31, 2020)",-1,"criteria provided, single submitter",1
TP53,NA,0,not provided,0,"Uncertain significance(Last reviewed: Jun 30, 2015)",-1,"criteria provided, single submitter",1
TP53,NA,0,Li-Fraumeni syndrome,1,"Uncertain significance(Last reviewed: Jul 16, 2020)",-1,"criteria provided, single submitter",1
TP53,NA,0,Li-Fraumeni syndrome,1,"Uncertain significance(Last reviewed: Mar 3, 2017)",-1,"criteria provided, single submitter",1
TP53,"S129T, S222T, S261T, S102T",1,Hereditary cancer-predisposing syndrome|not provided,1,"Uncertain significance(Last reviewed: Dec 29, 2014)",-1,"criteria provided, single submitter",1
TP53,"D220V, D259V, D127V, D100V",1,Li-Fraumeni syndrome 1|Hereditary cancer-predisposing syndrome,1,"Uncertain significance(Last reviewed: May 2, 2018)",-1,"criteria provided, multiple submitters, no conflicts",1
TP53,"D127G, D220G, D259G, D100G",1,Hereditary cancer-predisposing syndrome|Li-Fraumeni syndrome,1,"Uncertain significance(Last reviewed: Oct 16, 2019)",-1,"criteria provided, multiple submitters, no conflicts",1
TP53,"E126A, E219A, E258A, E99A",1,Li-Fraumeni syndrome|not specified,1,"Uncertain significance(Last reviewed: Apr 12, 2019)",-1,"criteria provided, multiple submitters, no conflicts",1
TP53,"E126G, E219G, E258G, E99G",1,Li-Fraumeni syndrome,1,"Uncertain significance(Last reviewed: May 16, 2017)",-1,"criteria provided, single submitter",1
TP53,NA,0,not provided,0,"Uncertain significance(Last reviewed: Jun 27, 2019)",-1,"criteria provided, single submitter",1
TP53,"L125P, L218P, L257P, L98P",1,Li-Fraumeni syndrome,1,"Uncertain significance(Last reviewed: Feb 12, 2019)",-1,"criteria provided, single submitter",1
TP53,"L257Q, L125Q, L218Q, L98Q",1,Li-Fraumeni-like syndrome|Neoplasm of ovary|Li-Fraumeni syndrome,1,"Uncertain significance(Last reviewed: Sep 3, 2016)",-1,"criteria provided, single submitter",1
TP53,"L218V, L98V, L257V, L125V",1,Li-Fraumeni syndrome|Hereditary cancer-predisposing syndrome,1,"Uncertain significance(Last reviewed: Nov 19, 2019)",-1,"criteria provided, multiple submitters, no conflicts",1
TP53,"T97I, T124I, T217I, T256I",1,Li-Fraumeni syndrome,1,"Uncertain significance(Last reviewed: Jul 8, 2020)",-1,"criteria provided, single submitter",1
TP53,"T217P, T256P, T124P, T97P",1,Hereditary cancer-predisposing syndrome|Li-Fraumeni syndrome,1,"Uncertain significance(Last reviewed: Jun 12, 2018)",-1,"criteria provided, multiple submitters, no conflicts",1
TP53,"I123T, I216T, I255T, I96T",1,Breast neoplasm|Carcinoma of esophagus|Glioblastoma|Neoplasm of brain|Pancreatic adenocarcinoma|B-cell chronic lymphocytic leukemia|Li-Fraumeni syndrome|Lung adenocarcinoma,1,"Uncertain significance(Last reviewed: Oct 22, 2016)",-1,"criteria provided, single submitter",1
TP53,"I123S, I216S, I255S, I96S",1,Pancreatic adenocarcinoma|Breast neoplasm|Carcinoma of esophagus|Glioblastoma|Neoplasm of brain|Li-Fraumeni syndrome|B-cell chronic lymphocytic leukemia|Lung adenocarcinoma,1,"Uncertain significance(Last reviewed: Jul 3, 2019)",-1,"criteria provided, single submitter",1
TP53,"I123N, I216N, I255N, I96N",1,Glioblastoma|Carcinoma of esophagus|Breast neoplasm|Neoplasm of brain|Lung adenocarcinoma|Pancreatic adenocarcinoma|Hereditary cancer-predisposing syndrome|B-cell chronic lymphocytic leukemia|Li-Fraumeni syndrome,1,"Uncertain significance(Last reviewed: Dec 12, 2017)",-1,"criteria provided, multiple submitters, no conflicts",1
TP53,"I123F, I216F, I255F, I96F",1,Breast neoplasm|Neoplasm of brain|Glioblastoma|Carcinoma of esophagus|Pancreatic adenocarcinoma|B-cell chronic lymphocytic leukemia|Neoplasm of ovary|Lung adenocarcinoma|Li-Fraumeni syndrome,1,"Uncertain significance(Last reviewed: Jun 14, 2020)",-1,"criteria provided, single submitter",1
TP53,NA,0,Li-Fraumeni syndrome,1,"Uncertain significance(Last reviewed: Dec 19, 2019)",-1,"criteria provided, single submitter",1
TP53,NA,0,Hereditary cancer-predisposing syndrome,1,"Uncertain significance(Last reviewed: Nov 30, 2018)",-1,"criteria provided, single submitter",1
TP53,"I215S, I122S, I254S, I95S",1,Li-Fraumeni syndrome,1,"Uncertain significance(Last reviewed: Aug 20, 2020)",-1,"criteria provided, single submitter",1
TP53,"T121I, T214I, T253I, T94I",1,Li-Fraumeni syndrome,1,"Uncertain significance(Last reviewed: Jul 24, 2020)",-1,"criteria provided, single submitter",1
TP53,"T121N, T214N, T253N, T94N",1,not specified,0,"Uncertain significance(Last reviewed: Feb 26, 2017)",-1,"criteria provided, single submitter",1
TP53,"T214A, T253A, T94A, T121A",1,Hereditary cancer-predisposing syndrome,1,"Uncertain significance(Last reviewed: Jan 11, 2018)",-1,"criteria provided, single submitter",1
TP53,"L120del, L213del, L252del, L93del",1,Li-Fraumeni syndrome,1,"Uncertain significance(Last reviewed: Apr 30, 2020)",-1,"criteria provided, single submitter",1
TP53,"L120F, L213F, L252F, L93F",1,Li-Fraumeni syndrome,1,"Uncertain significance(Last reviewed: Feb 13, 2020)",-1,"criteria provided, single submitter",1
TP53,"I212M, I119M, I251M, I92M",1,Li-Fraumeni syndrome|Hereditary cancer-predisposing syndrome,1,"Uncertain significance(Last reviewed: Nov 6, 2019)",-1,"criteria provided, multiple submitters, no conflicts",1
TP53,"I251N, I119N, I212N, I92N",1,Li-Fraumeni syndrome,1,"Uncertain significance(Last reviewed: Aug 24, 2017)",-1,"criteria provided, single submitter",1
TP53,"P118S, P211S, P250S, P91S",1,not provided,0,"Uncertain significance(Last reviewed: Feb 10, 2020)",-1,"criteria provided, single submitter",1
TP53,"R210S, R249S, R117S, R90S",1,Li-Fraumeni syndrome,1,"Uncertain significance(Last reviewed: Nov 9, 2019)",-1,"criteria provided, single submitter",1
TP53,"R117M, R210M, R249M, R90M",1,Adenocarcinoma of prostate|Malignant neoplasm of body of uterus|Pancreatic adenocarcinoma|Ovarian Serous Cystadenocarcinoma|Adenocarcinoma of stomach|Carcinoma of esophagus|Uterine Carcinosarcoma|Glioblastoma|Small cell lung carcinoma|Lung adenocarcinoma|Hepatocellular carcinoma|Squamous cell lung carcinoma|Squamous cell carcinoma of the skin|Neoplasm of ovary|L…
TP53,"R117K, R210K, R249K, R90K",1,Glioblastoma|Squamous cell carcinoma of the skin|Carcinoma of esophagus|Pancreatic adenocarcinoma|Adenocarcinoma of prostate|Uterine Carcinosarcoma|Adenocarcinoma of stomach|Ovarian Serous Cystadenocarcinoma|Malignant neoplasm of body of uterus|Hereditary cancer-predisposing syndrome|not provided|Small cell lung carcinoma|Lung adenocarcinoma|Squamous cell lung c…
TP53,NA,0,Li-Fraumeni syndrome,1,"Uncertain significance(Last reviewed: Aug 16, 2020)",-1,"criteria provided, single submitter",1
TP53,"R117G, R210G, R249G, R90G",1,Adenocarcinoma of prostate|Malignant neoplasm of body of uterus|Ovarian Serous Cystadenocarcinoma|Adenocarcinoma of stomach|Carcinoma of esophagus|Glioblastoma|Hereditary cancer-predisposing syndrome|Uterine Carcinosarcoma|Pancreatic adenocarcinoma|not provided|Small cell lung carcinoma|Squamous cell carcinoma of the head and neck|Lung adenocarcinoma|Neoplasm of…
TP53,NA,0,not specified,0,"Uncertain significance(Last reviewed: Feb 23, 2011)",-1,"criteria provided, single submitter",1
TP53,"N208S, N247S, N115S, N88S",1,Li-Fraumeni syndrome,1,"Uncertain significance(Last reviewed: Aug 7, 2016)",-1,"criteria provided, single submitter",1
TP53,"N115I, N208I, N247I, N88I",1,Li-Fraumeni syndrome|Neoplasm of ovary|Hereditary cancer-predisposing syndrome,1,"Uncertain significance(Last reviewed: Jul 12, 2020)",-1,"criteria provided, multiple submitters, no conflicts",1
TP53,"M114I, M207I, M246I, M87I",1,Li-Fraumeni syndrome,1,"Uncertain significance(Last reviewed: Jun 6, 2020)",-1,"criteria provided, single submitter",1
TP53,NA,0,Li-Fraumeni syndrome,1,"Uncertain significance(Last reviewed: Aug 19, 2018)",-1,"criteria provided, single submitter",1
TP53,"M246L, M114L, M207L, M87L",1,Li-Fraumeni syndrome,1,"Uncertain significance(Last reviewed: Apr 26, 2018)",-1,"criteria provided, single submitter",1
TP53,"G112A, G205A, G244A, G85A",1,Li-Fraumeni syndrome|Lip and oral cavity carcinoma,1,"Uncertain significance(Last reviewed: Jan 23, 2017)",-1,"criteria provided, single submitter",1
TP53,"M111I, M204I, M243I, M84I",1,Li-Fraumeni syndrome,1,"Uncertain significance(Last reviewed: Mar 30, 2020)",-1,"criteria provided, single submitter",1
TP53,NA,0,Li-Fraumeni syndrome,1,"Uncertain significance(Last reviewed: Aug 29, 2018)",-1,"criteria provided, single submitter",1
TP53,"M111V, M243V, M204V, M84V",1,Li-Fraumeni syndrome|Hereditary cancer-predisposing syndrome,1,"Uncertain significance(Last reviewed: Dec 3, 2019)",-1,"criteria provided, multiple submitters, no conflicts",1
TP53,"M111L, M204L, M243L, M84L",1,Hereditary cancer-predisposing syndrome,1,"Uncertain significance(Last reviewed: Aug 27, 2019)",-1,"criteria provided, single submitter",1
TP53,"C242S, C203S, C83S, C110S",1,Li-Fraumeni syndrome,1,"Uncertain significance(Last reviewed: Dec 26, 2018)",-1,"criteria provided, single submitter",1
TP53,"C110F, C203F, C242F, C83F",1,Breast neoplasm|Carcinoma of esophagus|Adenocarcinoma of stomach|Glioblastoma|Uterine Carcinosarcoma|B-cell chronic lymphocytic leukemia|Squamous cell carcinoma of the head and neck|Squamous cell lung carcinoma|Li-Fraumeni syndrome|Transitional cell carcinoma of the bladder|Neoplasm of ovary|Lung adenocarcinoma|Hepatocellular carcinoma,1,"Uncertain significance(…
TP53,"C110G, C203G, C242G, C83G",1,Breast neoplasm|Adenocarcinoma of stomach|Carcinoma of esophagus|Glioblastoma|Uterine Carcinosarcoma|B-cell chronic lymphocytic leukemia|Hepatocellular carcinoma|Squamous cell lung carcinoma|Squamous cell carcinoma of the head and neck|Transitional cell carcinoma of the bladder|Lung adenocarcinoma|Li-Fraumeni syndrome,1,"Uncertain significance(Last reviewed: Sep…
TP53,"S109T, S202T, S241T, S82T",1,Li-Fraumeni syndrome,1,"Uncertain significance(Last reviewed: Jul 30, 2019)",-1,"criteria provided, single submitter",1
TP53,NA,0,Li-Fraumeni syndrome,1,"Uncertain significance(Last reviewed: Oct 29, 2018)",-1,"criteria provided, single submitter",1
TP53,"S109A, S202A, S241A, S82A",1,"Malignant neoplasm of body of uterus|Pancreatic adenocarcinoma|Breast neoplasm|Ovarian Serous Cystadenocarcinoma|Neoplasm of the large intestine|Carcinoma of esophagus|Neoplasm of brain|Glioblastoma|Carcinoma of gallbladder|Uterine Carcinosarcoma|Papillary renal cell carcinoma, sporadic|Renal cell carcinoma, papillary, 1|Non-Hodgkin lymphoma|Lung adenocarcinoma…
TP53,"S109P, S202P, S241P, S82P",1,"Malignant neoplasm of body of uterus|Breast neoplasm|Ovarian Serous Cystadenocarcinoma|Carcinoma of esophagus|Neoplasm of brain|Neoplasm of the large intestine|Glioblastoma|Carcinoma of gallbladder|Uterine Carcinosarcoma|Papillary renal cell carcinoma, sporadic|Pancreatic adenocarcinoma|Non-Hodgkin lymphoma|Squamous cell carcinoma of the head and neck|Neoplasm …
TP53,"S108R, S201R, S240R, S81R",1,Li-Fraumeni syndrome,1,"Uncertain significance(Last reviewed: Apr 10, 2017)",-1,"criteria provided, single submitter",1
TP53,"S108I, S81I, S201I, S240I",1,Li-Fraumeni syndrome,1,"Uncertain significance(Last reviewed: Jun 10, 2020)",-1,"criteria provided, single submitter",1
TP53,"N107del, N239del, N200del, N80del",1,Hereditary cancer-predisposing syndrome,1,"Uncertain significance(Last reviewed: Jun 7, 2019)",-1,"criteria provided, single submitter",1
TP53,"N107T, N200T, N239T, N80T",1,"Adenocarcinoma of prostate|Malignant neoplasm of body of uterus|Breast neoplasm|Ovarian Serous Cystadenocarcinoma|Adenocarcinoma of stomach|Neoplasm of the large intestine|Uterine Carcinosarcoma|Li-Fraumeni syndrome|Renal cell carcinoma, papillary, 1|Hepatocellular carcinoma|Squamous cell carcinoma of the head and neck|Lung adenocarcinoma",1,"Uncertain signific…
TP53,NA,0,Li-Fraumeni syndrome,1,"Uncertain significance(Last reviewed: Jun 24, 2019)",-1,"criteria provided, single submitter",1
TP53,"M198T, M105T, M237T, M78T",1,Familial cancer of breast|Hereditary cancer-predisposing syndrome|Li-Fraumeni syndrome,1,"Uncertain significance(Last reviewed: Nov 3, 2021)",-1,"criteria provided, multiple submitters, no conflicts",1
TP53,"M105R, M198R, M237R, M78R",1,not provided,0,"Uncertain significance(Last reviewed: Jul 29, 2015)",-1,"criteria provided, single submitter",1
TP53,NA,0,not provided|Li-Fraumeni syndrome,1,"Uncertain significance(Last reviewed: Jun 26, 2020)",-1,"criteria provided, multiple submitters, no conflicts",1
TP53,"M105V, M198V, M237V, M78V",1,Malignant neoplasm of body of uterus|Pancreatic adenocarcinoma|Breast neoplasm|Ovarian Serous Cystadenocarcinoma|Adenocarcinoma of stomach|Neoplasm of the large intestine|Neoplasm of brain|Hereditary cancer-predisposing syndrome|Carcinoma of esophagus|not specified|Squamous cell lung carcinoma|Li-Fraumeni syndrome|Lung adenocarcinoma|Brainstem glioma|Squamous ce…
TP53,"Y104S, Y197S, Y236S, Y77S",1,not provided|Li-Fraumeni syndrome,1,"Uncertain significance(Last reviewed: Oct 6, 2020)",-1,"criteria provided, multiple submitters, no conflicts",1
TP53,"Y104N, Y197N, Y236N, Y77N",1,Adenocarcinoma of prostate|Hereditary cancer-predisposing syndrome|Breast neoplasm|Ovarian Serous Cystadenocarcinoma|Neoplasm of the large intestine|Adenocarcinoma of stomach|Neoplasm of brain|Pancreatic adenocarcinoma|Squamous cell carcinoma of the head and neck|Squamous cell lung carcinoma|Lung adenocarcinoma|Li-Fraumeni syndrome|Squamous cell carcinoma of the…
TP53,"N103Y, N196Y, N235Y, N76Y",1,Li-Fraumeni syndrome,1,"Uncertain significance(Last reviewed: Nov 1, 2014)",-1,"criteria provided, single submitter",1
TP53,"H101R, H194R, H233R, H74R",1,Hereditary cancer-predisposing syndrome|not provided|Li-Fraumeni syndrome,1,"Uncertain significance(Last reviewed: Jun 22, 2020)",-1,"criteria provided, multiple submitters, no conflicts",1
TP53,NA,0,Li-Fraumeni syndrome,1,"Uncertain significance(Last reviewed: Oct 3, 2020)",-1,"criteria provided, single submitter",1
TP53,"I232L, I100L, I193L, I73L",1,Hereditary cancer-predisposing syndrome|not provided,1,"Uncertain significance(Last reviewed: Jul 25, 2018)",-1,"criteria provided, multiple submitters, no conflicts",1
TP53,"T99S, T72S, T192S, T231S",1,Li-Fraumeni syndrome|Hereditary cancer-predisposing syndrome,1,"Uncertain significance(Last reviewed: Sep 23, 2020)",-1,"criteria provided, multiple submitters, no conflicts",1
TP53,"T99I, T231I, T192I, T72I",1,Li-Fraumeni syndrome,1,"Uncertain significance(Last reviewed: Jan 20, 2017)",-1,"criteria provided, single submitter",1
TP53,"T231A, T192A, T72A, T99A",1,Li-Fraumeni syndrome,1,"Uncertain significance(Last reviewed: Feb 20, 2019)",-1,"criteria provided, single submitter",1
TP53,"T230A, T98A, T191A, T71A",1,Li-Fraumeni syndrome,1,"Uncertain significance(Last reviewed: Jul 21, 2020)",-1,"criteria provided, single submitter",1
TP53,"C190S, C97S, C229S, C70S",1,Li-Fraumeni syndrome,1,"Uncertain significance(Last reviewed: Jun 10, 2018)",-1,"criteria provided, single submitter",1
TP53,"C190Y, C229Y, C97Y, C70Y",1,Li-Fraumeni syndrome|not provided|Hereditary cancer-predisposing syndrome,1,"Uncertain significance(Last reviewed: Feb 13, 2020)",-1,"criteria provided, multiple submitters, no conflicts",1
TP53,"C190G, C229G, C70G, C97G",1,Li-Fraumeni syndrome,1,"Uncertain significance(Last reviewed: Aug 10, 2020)",-1,"criteria provided, single submitter",1
TP53,"C190R, C229R, C97R, C70R",1,not provided|Li-Fraumeni syndrome|Hereditary cancer-predisposing syndrome,1,"Uncertain significance(Last reviewed: Nov 17, 2020)",-1,"criteria provided, multiple submitters, no conflicts",1
TP53,"D96E, D189E, D228E, D69E",1,Li-Fraumeni syndrome,1,"Uncertain significance(Last reviewed: Nov 5, 2019)",-1,"criteria provided, single submitter",1
TP53,"D189E, D228E, D69E, D96E",1,Hereditary cancer-predisposing syndrome,1,"Uncertain significance(Last reviewed: Nov 21, 2018)",-1,"criteria provided, single submitter",1
TP53,"G187A, G94A, G67A, G226A",1,Li-Fraumeni syndrome,1,"Uncertain significance(Last reviewed: Aug 15, 2019)",-1,"criteria provided, single submitter",1
TP53,"G226V, G94V, G187V, G67V",1,not provided|Li-Fraumeni syndrome|Hereditary cancer-predisposing syndrome,1,"Uncertain significance(Last reviewed: Sep 7, 2020)",-1,"criteria provided, multiple submitters, no conflicts",1
TP53,"G226S, G94S, G187S, G67S",1,Li-Fraumeni syndrome|Hereditary cancer-predisposing syndrome,1,"Uncertain significance(Last reviewed: Nov 18, 2020)",-1,"criteria provided, multiple submitters, no conflicts",1
TP53,"V66D, V225D, V186D, V93D",1,Li-Fraumeni syndrome,1,"Uncertain significance(Last reviewed: Feb 25, 2019)",-1,"criteria provided, single submitter",1
TP53,"V186I, V225I, V93I, V66I",1,Hereditary cancer-predisposing syndrome|Li-Fraumeni syndrome,1,"Uncertain significance(Last reviewed: Aug 16, 2019)",-1,"criteria provided, multiple submitters, no conflicts",1
TP53,NA,0,Hereditary cancer-predisposing syndrome|Li-Fraumeni syndrome,1,"Uncertain significance(Last reviewed: Nov 18, 2018)",-1,"criteria provided, multiple submitters, no conflicts",1
TP53,NA,0,Hereditary cancer-predisposing syndrome,1,"Uncertain significance(Last reviewed: Nov 6, 2019)",-1,"criteria provided, single submitter",1
TP53,NA,0,Hereditary cancer-predisposing syndrome,1,"Uncertain significance(Last reviewed: Jun 4, 2019)",-1,"criteria provided, single submitter",1
TP53,NA,0,Li-Fraumeni syndrome,1,"Uncertain significance(Last reviewed: Dec 22, 2019)",-1,"criteria provided, single submitter",1
TP53,NA,0,not provided|Li-Fraumeni syndrome,1,"Uncertain significance(Last reviewed: Oct 19, 2020)",-1,"criteria provided, multiple submitters, no conflicts",1
TP53,NA,0,Li-Fraumeni syndrome,1,"Uncertain significance(Last reviewed: Aug 16, 2018)",-1,"criteria provided, single submitter",1
TP53,NA,0,Li-Fraumeni syndrome,1,"Uncertain significance(Last reviewed: Apr 19, 2020)",-1,"criteria provided, single submitter",1
TP53,NA,0,Li-Fraumeni syndrome,1,"Uncertain significance(Last reviewed: May 11, 2019)",-1,"criteria provided, single submitter",1
TP53,"E185G, E224G, E65G, E92G",1,Hereditary cancer-predisposing syndrome,1,"Uncertain significance(Last reviewed: Mar 2, 2019)",-1,"criteria provided, single submitter",1
TP53,"E185A, E224A, E92A, E65A",1,Hereditary cancer-predisposing syndrome|Li-Fraumeni syndrome,1,"Uncertain significance(Last reviewed: Sep 20, 2020)",-1,"criteria provided, multiple submitters, no conflicts",1
TP53,"E92K, E224K, E185K, E65K",1,Hereditary cancer-predisposing syndrome,1,"Uncertain significance(Last reviewed: Dec 18, 2018)",-1,"criteria provided, single submitter",1
TP53,"P184L, P223L, P91L, P64L",1,Li-Fraumeni syndrome|Hereditary cancer-predisposing syndrome,1,"Uncertain significance(Last reviewed: Nov 6, 2019)",-1,"criteria provided, multiple submitters, no conflicts",1
TP53,NA,0,Hereditary cancer-predisposing syndrome,1,"Uncertain significance(Last reviewed: Nov 30, 2017)",-1,"criteria provided, single submitter",1
TP53,"E182A, E221A, E89A, E62A",1,Li-Fraumeni syndrome,1,"Uncertain significance(Last reviewed: Jun 14, 2019)",-1,"criteria provided, single submitter",1
TP53,"E182K, E221K, E89K, E62K",1,Hereditary cancer-predisposing syndrome|Familial cancer of breast|Li-Fraumeni syndrome|Hereditary melanoma,1,"Uncertain significance(Last reviewed: Nov 3, 2021)",-1,"criteria provided, multiple submitters, no conflicts",1
TP53,"P60R, P180R, P219R, P87R",1,Li-Fraumeni syndrome,1,"Uncertain significance(Last reviewed: Jun 8, 2020)",-1,"criteria provided, single submitter",1
TP53,"P219L, P180L, P60L, P87L",1,Hereditary cancer-predisposing syndrome,1,"Uncertain significance(Last reviewed: Oct 14, 2019)",-1,"criteria provided, single submitter",1
TP53,NA,0,Li-Fraumeni syndrome,1,"Uncertain significance(Last reviewed: Mar 5, 2020)",-1,"criteria provided, single submitter",1
TP53,"V86G, V218G, V179G, V59G",1,Li-Fraumeni syndrome|Hereditary cancer-predisposing syndrome,1,"Uncertain significance(Last reviewed: Jan 23, 2020)",-1,"criteria provided, multiple submitters, no conflicts",1
TP53,"V178M, V217M, V85M, V58M",1,Li-Fraumeni syndrome,1,"Uncertain significance(Last reviewed: Oct 27, 2020)",-1,"criteria provided, single submitter",1
TP53,"V177G, V216G, V84G, V57G",1,Pancreatic adenocarcinoma|Breast neoplasm|Ovarian Serous Cystadenocarcinoma|Carcinoma of esophagus|Neoplasm of brain|Glioblastoma|Uterine Carcinosarcoma|Squamous cell lung carcinoma|Lung adenocarcinoma|Li-Fraumeni syndrome|Squamous cell carcinoma of the head and neck|Squamous cell carcinoma of the skin,1,"Uncertain significance(Last reviewed: Jun 17, 2019)",-1,"c…
TP53,"V177L, V216L, V84L, V57L",1,Breast neoplasm|Ovarian Serous Cystadenocarcinoma|Neoplasm of brain|Glioblastoma|Carcinoma of esophagus|Uterine Carcinosarcoma|Pancreatic adenocarcinoma|Lung adenocarcinoma|Li-Fraumeni syndrome|Neoplasm of ovary|Squamous cell lung carcinoma|Squamous cell carcinoma of the skin|Squamous cell carcinoma of the head and neck,1,"Uncertain significance(Last reviewed: De…
TP53,"S176R, S215R, S83R, S56R",1,Breast neoplasm|Ovarian Serous Cystadenocarcinoma|Carcinoma of esophagus|Adenocarcinoma of stomach|Pancreatic adenocarcinoma|Acute myeloid leukemia|Small cell lung carcinoma|Neoplasm of ovary|Li-Fraumeni syndrome|Hepatocellular carcinoma|Lung adenocarcinoma|Li-Fraumeni syndrome 1,1,"Uncertain significance(Last reviewed: May 10, 2017)",-1,"criteria provided, multi…
TP53,"S176T, S215T, S83T, S56T",1,Hereditary cancer-predisposing syndrome|Li-Fraumeni syndrome,1,"Uncertain significance(Last reviewed: Nov 21, 2019)",-1,"criteria provided, multiple submitters, no conflicts",1
TP53,"S176R, S215R, S83R, S56R",1,Hereditary cancer-predisposing syndrome,1,"Uncertain significance(Last reviewed: Oct 12, 2016)",-1,"criteria provided, single submitter",1
TP53,"H214P, H55P, H175P, H82P",1,Li-Fraumeni syndrome,1,"Uncertain significance(Last reviewed: Aug 21, 2018)",-1,"criteria provided, single submitter",1
TP53,"H175Y, H214Y, H55Y, H82Y",1,Li-Fraumeni syndrome,1,"Uncertain significance(Last reviewed: Aug 14, 2020)",-1,"criteria provided, single submitter",1
TP53,"H175N, H214N, H82N, H55N",1,Hereditary cancer-predisposing syndrome|Li-Fraumeni syndrome,1,"Uncertain significance(Last reviewed: Nov 28, 2019)",-1,"criteria provided, multiple submitters, no conflicts",1
TP53,"R174L, R213L, R81L, R54L",1,"Lung adenocarcinoma|Ovarian Serous Cystadenocarcinoma|Squamous cell carcinoma of the skin|Uterine Carcinosarcoma|Adenocarcinoma of stomach|Adrenocortical carcinoma|Squamous cell carcinoma of the head and neck|Glioblastoma|Transitional cell carcinoma of the bladder|Neoplasm of brain|Hepatocellular carcinoma|Adenoid cystic carcinoma|Adenocarcinoma of prostate|Brea…
TP53,NA,0,Li-Fraumeni syndrome,1,"Uncertain significance(Last reviewed: Mar 22, 2020)",-1,"criteria provided, single submitter",1
TP53,"F173I, F212I, F80I, F53I",1,Li-Fraumeni syndrome|Hereditary cancer-predisposing syndrome|not provided,1,"Uncertain significance(Last reviewed: Feb 17, 2020)",-1,"criteria provided, multiple submitters, no conflicts",1
TP53,"T172S, T211S, T52S, T79S",1,Li-Fraumeni syndrome,1,"Uncertain significance(Last reviewed: Jan 13, 2020)",-1,"criteria provided, single submitter",1
TP53,"T79P, T172P, T211P, T52P",1,Li-Fraumeni syndrome,1,"Uncertain significance(Last reviewed: Nov 22, 2017)",-1,"criteria provided, single submitter",1
TP53,"T172A, T211A, T79A, T52A",1,Li-Fraumeni syndrome,1,"Uncertain significance(Last reviewed: Nov 11, 2016)",-1,"criteria provided, single submitter",1
TP53,"N171Y, N210Y, N78Y, N51Y",1,Li-Fraumeni syndrome,1,"Uncertain significance(Last reviewed: Nov 22, 2016)",-1,"criteria provided, single submitter",1
TP53,"R170G, R209G, R77G, R50G",1,Li-Fraumeni syndrome|Hereditary cancer-predisposing syndrome,1,"Uncertain significance(Last reviewed: Oct 1, 2019)",-1,"criteria provided, multiple submitters, no conflicts",1
TP53,"D169V, D208V, D49V, D76V",1,Li-Fraumeni syndrome,1,"Uncertain significance(Last reviewed: Oct 7, 2020)",-1,"criteria provided, single submitter",1
TP53,"D208G, D76G, D169G, D49G",1,Li-Fraumeni syndrome,1,"Uncertain significance(Last reviewed: Sep 17, 2020)",-1,"criteria provided, multiple submitters, no conflicts",1
TP53,"D208H, D49H, D169H, D76H",1,Hereditary cancer-predisposing syndrome,1,"Uncertain significance(Last reviewed: Aug 17, 2019)",-1,"criteria provided, single submitter",1
TP53,"D168H, D207H, D75H, D48H",1,Hereditary cancer-predisposing syndrome,1,"Uncertain significance(Last reviewed: Nov 26, 2018)",-1,"criteria provided, single submitter",1
TP53,"Y166D, Y205D, Y73D, Y46D",1,"Malignant neoplasm of body of uterus|Pancreatic adenocarcinoma|Breast neoplasm|Ovarian Serous Cystadenocarcinoma|Carcinoma of esophagus|Neoplasm of the large intestine|Glioblastoma|Neoplasm of brain|Uterine Carcinosarcoma|Renal cell carcinoma, papillary, 1|Non-Hodgkin lymphoma|Lung adenocarcinoma|Multiple myeloma|Li-Fraumeni syndrome|Hepatocellular carcinoma|Squ…
TP53,"Y166N, Y205N, Y73N, Y46N",1,"Malignant neoplasm of body of uterus|Ovarian Serous Cystadenocarcinoma|Pancreatic adenocarcinoma|Breast neoplasm|Hereditary cancer-predisposing syndrome|Neoplasm of the large intestine|Glioblastoma|Carcinoma of esophagus|Neoplasm of brain|Uterine Carcinosarcoma|Renal cell carcinoma, papillary, 1|Non-Hodgkin lymphoma|Hepatocellular carcinoma|Squamous cell lung ca…
TP53,"E72G, E204G, E45G, E165G",1,Li-Fraumeni syndrome,1,"Uncertain significance(Last reviewed: May 10, 2019)",-1,"criteria provided, single submitter",1
TP53,"V203del, V164del, V71del, V44del",1,Li-Fraumeni syndrome,1,"Uncertain significance(Last reviewed: Feb 22, 2018)",-1,"criteria provided, single submitter",1
TP53,"V203E, V44E, V71E, V164E",1,Li-Fraumeni syndrome,1,"Uncertain significance(Last reviewed: Sep 24, 2018)",-1,"criteria provided, single submitter",1
TP53,"V164L, V203L, V71L, V44L",1,Hereditary cancer-predisposing syndrome|Li-Fraumeni syndrome,1,"Uncertain significance(Last reviewed: Oct 18, 2019)",-1,"criteria provided, multiple submitters, no conflicts",1
TP53,"V203L, V164L, V71L, V44L",1,Li-Fraumeni syndrome|Hereditary cancer-predisposing syndrome,1,"Uncertain significance(Last reviewed: Nov 26, 2019)",-1,"criteria provided, multiple submitters, no conflicts",1
TP53,"V164M, V203M, V71M, V44M",1,Hereditary cancer-predisposing syndrome|not provided|Li-Fraumeni syndrome|Li-Fraumeni syndrome 1,1,"Uncertain significance(Last reviewed: Jun 2, 2021)",-1,reviewed by expert panel,1
TP53,"R163P, R70P, R202P, R43P",1,Hereditary cancer-predisposing syndrome,1,"Uncertain significance(Last reviewed: Nov 21, 2018)",-1,"criteria provided, single submitter",1
TP53,"R163L, R202L, R70L, R43L",1,not provided,0,"Uncertain significance(Last reviewed: Jul 29, 2014)",-1,"criteria provided, single submitter",1
TP53,"N161S, N68S, N200S, N41S",1,Hereditary cancer-predisposing syndrome,1,"Uncertain significance(Last reviewed: Nov 12, 2019)",-1,"criteria provided, single submitter",1
TP53,"N161D, N200D, N41D, N68D",1,Li-Fraumeni syndrome,1,"Uncertain significance(Last reviewed: Mar 23, 2020)",-1,"criteria provided, single submitter",1
TP53,"G199E, G67E, G160E, G40E",1,Hereditary cancer-predisposing syndrome|Li-Fraumeni syndrome,1,"Uncertain significance(Last reviewed: Jun 21, 2020)",-1,"criteria provided, multiple submitters, no conflicts",1
TP53,"G160R, G199R, G40R, G67R",1,Li-Fraumeni syndrome,1,"Uncertain significance(Last reviewed: Aug 22, 2020)",-1,"criteria provided, single submitter",1
TP53,NA,0,Li-Fraumeni syndrome,1,"Uncertain significance(Last reviewed: Mar 14, 2019)",-1,"criteria provided, single submitter",1
TP53,"V197G, V38G, V158G, V65G",1,Hereditary cancer-predisposing syndrome|Li-Fraumeni syndrome,1,"Uncertain significance(Last reviewed: Oct 12, 2019)",-1,"criteria provided, multiple submitters, no conflicts",1
TP53,"V158E, V197E, V65E, V38E",1,Neoplasm of ovary|Li-Fraumeni syndrome,1,"Uncertain significance(Last reviewed: Oct 9, 2018)",-1,"criteria provided, single submitter",1
TP53,"V158L, V197L, V65L, V38L",1,Hereditary cancer-predisposing syndrome,1,"Uncertain significance(Last reviewed: Jun 9, 2017)",-1,"criteria provided, single submitter",1
TP53,"V158L, V197L, V65L, V38L",1,Li-Fraumeni syndrome,1,"Uncertain significance(Last reviewed: May 12, 2019)",-1,"criteria provided, single submitter",1
TP53,"V158M, V197M, V65M, V38M",1,Hereditary cancer-predisposing syndrome|Li-Fraumeni syndrome,1,"Uncertain significance(Last reviewed: Feb 4, 2020)",-1,"criteria provided, multiple submitters, no conflicts",1
TP53,"R157Q, R196Q, R64Q, R37Q",1,not provided|Hereditary cancer-predisposing syndrome|Li-Fraumeni syndrome,1,"Uncertain significance(Last reviewed: Feb 1, 2021)",-1,"criteria provided, multiple submitters, no conflicts",1
TP53,NA,0,Li-Fraumeni syndrome,1,"Uncertain significance(Last reviewed: Jul 20, 2019)",-1,"criteria provided, single submitter",1
TP53,"R157G, R196G, R64G, R37G",1,Hereditary cancer-predisposing syndrome|Li-Fraumeni syndrome,1,"Uncertain significance(Last reviewed: Feb 12, 2018)",-1,"criteria provided, multiple submitters, no conflicts",1
TP53,"I156M, I195M, I63M, I36M",1,Breast neoplasm|Ovarian Serous Cystadenocarcinoma|Adenocarcinoma of stomach|Neoplasm of brain|Neoplasm of the large intestine|Glioblastoma|Carcinoma of esophagus|Uterine Carcinosarcoma|Pancreatic adenocarcinoma|Multiple myeloma|Squamous cell lung carcinoma|Squamous cell carcinoma of the head and neck|B-cell chronic lymphocytic leukemia|Lung adenocarcinoma|Li-Frau…
TP53,"I156S, I195S, I63S, I36S",1,Breast neoplasm|Ovarian Serous Cystadenocarcinoma|Carcinoma of esophagus|Neoplasm of brain|Adenocarcinoma of stomach|Neoplasm of the large intestine|Glioblastoma|Uterine Carcinosarcoma|Pancreatic adenocarcinoma|Hereditary cancer-predisposing syndrome|B-cell chronic lymphocytic leukemia|Multiple myeloma|Hepatocellular carcinoma|Squamous cell lung carcinoma|Squamou…
TP53,"I156N, I195N, I63N, I36N",1,Breast neoplasm|Ovarian Serous Cystadenocarcinoma|Neoplasm of the large intestine|Carcinoma of esophagus|Hereditary cancer-predisposing syndrome|Neoplasm of brain|Adenocarcinoma of stomach|Glioblastoma|Uterine Carcinosarcoma|Pancreatic adenocarcinoma|Multiple myeloma|Acute myeloid leukemia|Squamous cell lung carcinoma|Lung adenocarcinoma|Li-Fraumeni syndrome|B-ce…
TP53,"L155P, L194P, L62P, L35P",1,Neoplasm of uterine cervix|Breast neoplasm|Ovarian Serous Cystadenocarcinoma|Neoplasm of the large intestine|Glioblastoma|Neoplasm of brain|Pancreatic adenocarcinoma|Squamous cell carcinoma of the head and neck|Li-Fraumeni syndrome|Transitional cell carcinoma of the bladder|Hepatocellular carcinoma|Lung adenocarcinoma,1,"Uncertain significance(Last reviewed: Nov …
TP53,"Q60H, Q33H, Q153H, Q192H",1,Li-Fraumeni syndrome|Hereditary cancer-predisposing syndrome,1,"Uncertain significance(Last reviewed: Sep 17, 2020)",-1,"criteria provided, multiple submitters, no conflicts",1
TP53,"Q153P, Q192P, Q33P, Q60P",1,Li-Fraumeni syndrome,1,"Uncertain significance(Last reviewed: Jul 15, 2020)",-1,"criteria provided, single submitter",1
TP53,"Q153R, Q192R, Q60R, Q33R",1,Hereditary cancer-predisposing syndrome|not provided|Li-Fraumeni syndrome,1,"Uncertain significance(Last reviewed: Sep 24, 2020)",-1,"criteria provided, multiple submitters, no conflicts",1
TP53,NA,0,not provided,0,"Uncertain significance(Last reviewed: May 3, 2019)",-1,"criteria provided, single submitter",1
TP53,"P32H, P152H, P191H, P59H",1,Li-Fraumeni syndrome,1,"Uncertain significance(Last reviewed: Jun 2, 2019)",-1,"criteria provided, single submitter",1
TP53,"P152R, P191R, P59R, P32R",1,Hereditary cancer-predisposing syndrome|not specified|not provided|Li-Fraumeni syndrome 1|Li-Fraumeni syndrome,1,"Uncertain significance(Last reviewed: Aug 11, 2020)",-1,reviewed by expert panel,1
TP53,"P152S, P191S, P32S, P59S",1,Li-Fraumeni syndrome,1,"Uncertain significance(Last reviewed: Feb 17, 2020)",-1,"criteria provided, single submitter",1
TP53,"P151R, P190R, P58R, P31R",1,Hereditary cancer-predisposing syndrome|Li-Fraumeni syndrome,1,"Uncertain significance(Last reviewed: Nov 20, 2019)",-1,"criteria provided, multiple submitters, no conflicts",1
TP53,"P151A, P190A, P31A, P58A",1,Li-Fraumeni syndrome,1,"Uncertain significance(Last reviewed: Oct 27, 2020)",-1,"criteria provided, single submitter",1
TP53,"P151S, P190S, P31S, P58S",1,Li-Fraumeni syndrome|Hereditary cancer-predisposing syndrome,1,"Uncertain significance(Last reviewed: Feb 27, 2019)",-1,"criteria provided, multiple submitters, no conflicts",1
TP53,"P151T, P190T, P58T, P31T",1,Hereditary cancer-predisposing syndrome|Li-Fraumeni syndrome,1,"Uncertain significance(Last reviewed: Sep 15, 2020)",-1,"criteria provided, multiple submitters, no conflicts",1
TP53,"A150S, A189S, A57S, A30S",1,Li-Fraumeni syndrome,1,"Uncertain significance(Last reviewed: Oct 10, 2017)",-1,"criteria provided, single submitter",1
TP53,"L188V, L29V, L56V, L149V",1,Li-Fraumeni syndrome,1,"Uncertain significance(Last reviewed: Oct 17, 2019)",-1,"criteria provided, single submitter",1
TP53,"G148D, G187D, G55D, G28D",1,Hereditary cancer-predisposing syndrome|not provided|Li-Fraumeni syndrome,1,"Uncertain significance(Last reviewed: Jan 31, 2020)",-1,"criteria provided, multiple submitters, no conflicts",1
TP53,NA,0,Li-Fraumeni syndrome,1,"Uncertain significance(Last reviewed: Apr 24, 2020)",-1,"criteria provided, single submitter",1
TP53,NA,0,Li-Fraumeni syndrome,1,"Uncertain significance(Last reviewed: Nov 8, 2018)",-1,"criteria provided, single submitter",1
TP53,NA,0,not provided|Li-Fraumeni syndrome,1,"Uncertain significance(Last reviewed: Aug 20, 2020)",-1,"criteria provided, multiple submitters, no conflicts",1
TP53,NA,0,Hereditary cancer-predisposing syndrome,1,"Uncertain significance(Last reviewed: Dec 20, 2018)",-1,"criteria provided, single submitter",1
TP53,NA,0,Li-Fraumeni syndrome,1,"Uncertain significance(Last reviewed: Oct 11, 2019)",-1,"criteria provided, single submitter",1
TP53,NA,0,Li-Fraumeni syndrome,1,"Uncertain significance(Last reviewed: Oct 9, 2019)",-1,"criteria provided, single submitter",1
TP53,NA,0,Li-Fraumeni syndrome,1,"Uncertain significance(Last reviewed: Aug 3, 2020)",-1,"criteria provided, single submitter",1
TP53,NA,0,Li-Fraumeni syndrome,1,"Uncertain significance(Last reviewed: Nov 26, 2018)",-1,"criteria provided, single submitter",1
TP53,NA,0,Li-Fraumeni syndrome,1,"Uncertain significance(Last reviewed: Jul 26, 2018)",-1,"criteria provided, single submitter",1
TP53,NA,0,Hereditary cancer-predisposing syndrome|Li-Fraumeni syndrome,1,"Uncertain significance(Last reviewed: Sep 8, 2018)",-1,"criteria provided, multiple submitters, no conflicts",1
TP53,NA,0,Li-Fraumeni syndrome,1,"Uncertain significance(Last reviewed: Jul 26, 2018)",-1,"criteria provided, single submitter",1
TP53,NA,0,Li-Fraumeni syndrome,1,"Uncertain significance(Last reviewed: Jul 12, 2020)",-1,"criteria provided, single submitter",1
TP53,"G55S, G148S, G187S, G28S",1,Li-Fraumeni syndrome,1,"Uncertain significance(Last reviewed: Feb 19, 2019)",-1,"criteria provided, single submitter",1
TP53,"G148R, G187R, G55R, G28R",1,Li-Fraumeni syndrome|not provided,1,"Uncertain significance(Last reviewed: Jun 14, 2020)",-1,"criteria provided, single submitter",1
TP53,"D145G, D52G, D184G, D25G",1,Li-Fraumeni syndrome,1,"Uncertain significance(Last reviewed: Jul 3, 2016)",-1,"criteria provided, single submitter",1
TP53,"S144L, S51L, S183L, S24L",1,Li-Fraumeni syndrome|Hereditary cancer-predisposing syndrome,1,"Uncertain significance(Last reviewed: Jan 14, 2020)",-1,"criteria provided, multiple submitters, no conflicts",1
TP53,NA,0,Li-Fraumeni syndrome,1,"Uncertain significance(Last reviewed: Feb 28, 2019)",-1,"criteria provided, single submitter",1
TP53,"C143W, C182W, C50W, C23W",1,Li-Fraumeni syndrome|not provided,1,"Uncertain significance(Last reviewed: Aug 26, 2019)",-1,"criteria provided, multiple submitters, no conflicts",1
TP53,"R181L, R142L, R49L, R22L",1,Li-Fraumeni syndrome|Glioma susceptibility 1,1,"Uncertain significance(Last reviewed: Sep 8, 2019)",-1,"criteria provided, single submitter",1
TP53,"R142S, R181S, R49S, R22S",1,Li-Fraumeni syndrome|Hereditary cancer-predisposing syndrome,1,"Uncertain significance(Last reviewed: Aug 11, 2020)",-1,reviewed by expert panel,1
TP53,"H140L, H179L, H47L, H20L",1,Malignant neoplasm of body of uterus|Breast neoplasm|Ovarian Serous Cystadenocarcinoma|Adenocarcinoma of stomach|Neoplasm of brain|Neoplasm of the large intestine|Glioblastoma|Carcinoma of esophagus|Carcinoma of gallbladder|Uterine Carcinosarcoma|Pancreatic adenocarcinoma|Lung adenocarcinoma|Malignant melanoma of skin|Small cell lung carcinoma|Squamous cell lung …
TP53,"H178Q, H46Q, H19Q, H139Q",1,Li-Fraumeni syndrome,1,"Uncertain significance(Last reviewed: May 15, 2019)",-1,"criteria provided, single submitter",1
TP53,NA,0,Hereditary cancer-predisposing syndrome,1,"Uncertain significance(Last reviewed: Jul 21, 2014)",-1,"criteria provided, single submitter",1
TP53,"H139N, H178N, H46N, H19N",1,not provided,0,"Uncertain significance(Last reviewed: Jun 24, 2016)",-1,"criteria provided, single submitter",1
TP53,"P45H, P138H, P177H, P18H",1,Li-Fraumeni syndrome,1,"Uncertain significance(Last reviewed: Aug 16, 2020)",-1,"criteria provided, single submitter",1
TP53,"P138S, P177S, P18S, P45S",1,Li-Fraumeni syndrome,1,"Uncertain significance(Last reviewed: Aug 16, 2019)",-1,"criteria provided, single submitter",1
TP53,"P138T, P177T, P45T, P18T",1,Li-Fraumeni syndrome|Hereditary cancer-predisposing syndrome,1,"Uncertain significance(Last reviewed: May 10, 2019)",-1,"criteria provided, multiple submitters, no conflicts",1
TP53,"C137W, C176W, C44W, C17W",1,"Adenocarcinoma of prostate|Pancreatic adenocarcinoma|Breast neoplasm|Ovarian Serous Cystadenocarcinoma|Adenocarcinoma of stomach|Carcinoma of esophagus|Neoplasm of the large intestine|Hereditary cancer-predisposing syndrome|Neoplasm of brain|Renal cell carcinoma, papillary, 1|Li-Fraumeni syndrome|Squamous cell lung carcinoma|Transitional cell carcinoma of the bl…
TP53,"C137G, C176G, C44G, C17G",1,"Adenocarcinoma of prostate|Breast neoplasm|Ovarian Serous Cystadenocarcinoma|Hereditary cancer-predisposing syndrome|Adenocarcinoma of stomach|Neoplasm of the large intestine|Carcinoma of esophagus|Neoplasm of brain|Pancreatic adenocarcinoma|Hepatocellular carcinoma|Renal cell carcinoma, papillary, 1|Acute myeloid leukemia|Lung adenocarcinoma|Squamous cell carci…
TP53,"R136C, R175C, R43C, R16C",1,Pancreatic adenocarcinoma|Hereditary cancer-predisposing syndrome|Hepatocellular carcinoma|Brainstem glioma|Glioblastoma|Neoplasm of brain|Li-Fraumeni syndrome|Squamous cell carcinoma of the head and neck|Transitional cell carcinoma of the bladder|Uterine Carcinosarcoma|Carcinoma of gallbladder|Adenocarcinoma of stomach|Ovarian Serous Cystadenocarcinoma|Nasophary…
TP53,"R135S, R15S, R174S, R42S",1,Li-Fraumeni syndrome,1,"Uncertain significance(Last reviewed: Sep 13, 2020)",-1,"criteria provided, single submitter",1
TP53,"R15W, R42W, R135W, R174W",1,Li-Fraumeni syndrome,1,"Uncertain significance(Last reviewed: Oct 16, 2019)",-1,"criteria provided, single submitter",1
TP53,"R135G, R174G, R42G, R15G",1,Li-Fraumeni syndrome,1,"Uncertain significance(Last reviewed: Jul 10, 2015)",-1,"criteria provided, single submitter",1
TP53,"V134G, V173G, V41G, V14G",1,Malignant neoplasm of body of uterus|Pancreatic adenocarcinoma|Breast neoplasm|Ovarian Serous Cystadenocarcinoma|Adenocarcinoma of stomach|Carcinoma of esophagus|Adrenocortical carcinoma|Neoplasm of the large intestine|Neoplasm of brain|Acute myeloid leukemia|Small cell lung carcinoma|Lung adenocarcinoma|Li-Fraumeni syndrome|Malignant melanoma of skin|Hepatocellu…
TP53,"V40D, V133D, V13D, V172D",1,Li-Fraumeni syndrome,1,"Uncertain significance(Last reviewed: Mar 22, 2019)",-1,"criteria provided, single submitter",1
TP53,"V133A, V172A, V40A, V13A",1,Li-Fraumeni syndrome,1,"Uncertain significance(Last reviewed: Dec 4, 2017)",-1,"criteria provided, single submitter",1
TP53,"V133G, V172G, V40G, V13G",1,Hereditary cancer-predisposing syndrome,1,"Uncertain significance(Last reviewed: Jun 4, 2014)",-1,"criteria provided, single submitter",1
TP53,"V133I, V40I, V13I, V172I",1,Hereditary cancer-predisposing syndrome,1,"Uncertain significance(Last reviewed: Feb 22, 2019)",-1,"criteria provided, single submitter",1
TP53,"E132K, E171K, E39K, E12K",1,not provided|Hereditary cancer-predisposing syndrome|Li-Fraumeni syndrome 1|Li-Fraumeni syndrome,1,"Uncertain significance(Last reviewed: Feb 22, 2021)",-1,reviewed by expert panel,1
TP53,"T131R, T170R, T38R, T11R",1,Hereditary cancer-predisposing syndrome|not provided,1,"Uncertain significance(Last reviewed: Apr 19, 2019)",-1,"criteria provided, multiple submitters, no conflicts",1
TP53,"T131A, T170A, T38A, T11A",1,Li-Fraumeni syndrome,1,"Uncertain significance(Last reviewed: Jun 11, 2014)",-1,no assertion criteria provided,0
TP53,"M130I, M169I, M10I, M37I",1,Li-Fraumeni syndrome|Hereditary cancer-predisposing syndrome,1,"Uncertain significance(Last reviewed: Feb 4, 2020)",-1,"criteria provided, multiple submitters, no conflicts",1
TP53,"M130R, M169R, M37R, M10R",1,Li-Fraumeni syndrome,1,"Uncertain significance(Last reviewed: Feb 27, 2018)",-1,"criteria provided, single submitter",1
TP53,"M130V, M10V, M169V, M37V",1,Li-Fraumeni syndrome,1,"Uncertain significance(Last reviewed: Jan 29, 2020)",-1,"criteria provided, single submitter",1
TP53,NA,0,Li-Fraumeni syndrome,1,"Uncertain significance(Last reviewed: Mar 13, 2019)",-1,"criteria provided, single submitter",1
TP53,"Q128R, Q35R, Q167R, Q8R",1,Li-Fraumeni syndrome,1,"Uncertain significance(Last reviewed: Oct 29, 2018)",-1,"criteria provided, single submitter",1
TP53,"Q128P, Q167P, Q35P, Q8P",1,Hereditary cancer-predisposing syndrome|Li-Fraumeni syndrome|not provided,1,"Uncertain significance(Last reviewed: Jul 19, 2020)",-1,"criteria provided, multiple submitters, no conflicts",1
TP53,"S127del, S166del, S34del, S7del",1,Li-Fraumeni syndrome,1,"Uncertain significance(Last reviewed: Oct 17, 2018)",-1,"criteria provided, single submitter",1
TP53,"S127L, S166L, S34L, S7L",1,Li-Fraumeni syndrome,1,"Uncertain significance(Last reviewed: Mar 13, 2019)",-1,"criteria provided, single submitter",1
TP53,"K125N, K164N, K32N, K5N",1,Hereditary cancer-predisposing syndrome,1,"Uncertain significance(Last reviewed: May 15, 2014)",-1,"criteria provided, single submitter",1
TP53,"K125E, K164E, K32E, K5E",1,not provided|Li-Fraumeni syndrome,1,"Uncertain significance(Last reviewed: Dec 27, 2017)",-1,"criteria provided, multiple submitters, no conflicts",1
TP53,NA,0,Li-Fraumeni syndrome 1|Li-Fraumeni syndrome,1,"Uncertain significance(Last reviewed: Feb 22, 2021)",-1,reviewed by expert panel,1
TP53,"Y124H, Y163H, Y31H, Y4H",1,Breast neoplasm|Ovarian Serous Cystadenocarcinoma|Neoplasm of the large intestine|Carcinoma of esophagus|Hereditary cancer-predisposing syndrome|Neoplasm of brain|Uterine Carcinosarcoma|Pancreatic adenocarcinoma|Small cell lung carcinoma|Squamous cell lung carcinoma|Lung adenocarcinoma|Li-Fraumeni syndrome|Malignant melanoma of skin|Brainstem glioma|Hepatocellular…
TP53,"Y124N, Y163N, Y31N, Y4N",1,Ovarian Serous Cystadenocarcinoma|Pancreatic adenocarcinoma|Breast neoplasm|Neoplasm of the large intestine|Carcinoma of esophagus|Neoplasm of brain|Uterine Carcinosarcoma|Lung adenocarcinoma|Small cell lung carcinoma|Li-Fraumeni syndrome|Squamous cell carcinoma of the head and neck|Hepatocellular carcinoma|Squamous cell lung carcinoma|Brainstem glioma|Malignant m…
TP53,"I123S, I162S, I30S, I3S",1,not provided,0,"Uncertain significance(Last reviewed: May 29, 2015)",-1,"criteria provided, single submitter",1
TP53,"I162F, I30F, I123F, I3F",1,Li-Fraumeni syndrome,1,"Uncertain significance(Last reviewed: Aug 5, 2019)",-1,"criteria provided, single submitter",1
TP53,NA,0,Li-Fraumeni syndrome,1,"Uncertain significance(Last reviewed: Dec 31, 2019)",-1,"criteria provided, single submitter",1
TP53,"A120D, A159D, A27D",1,Li-Fraumeni syndrome,1,"Uncertain significance(Last reviewed: Jun 23, 2020)",-1,"criteria provided, single submitter",1
TP53,NA,0,Li-Fraumeni syndrome,1,"Uncertain significance(Last reviewed: Sep 11, 2018)",-1,"criteria provided, single submitter",1
TP53,"A27F, A120F, A159F",1,not specified,0,"Uncertain significance(Last reviewed: Sep 21, 2016)",-1,"criteria provided, single submitter",1
TP53,"A120P, A159P, A27P",1,not specified|Neoplasm of ovary|Li-Fraumeni syndrome,1,"Uncertain significance(Last reviewed: May 5, 2020)",-1,"criteria provided, multiple submitters, no conflicts",1
TP53,"R158I, R119I, R26I",1,Li-Fraumeni syndrome,1,"Uncertain significance(Last reviewed: Oct 8, 2019)",-1,"criteria provided, single submitter",1
TP53,"V118G, V157G, V25G",1,Breast and/or ovarian cancer,1,"Uncertain significance(Last reviewed: Apr 4, 2019)",-1,"criteria provided, single submitter",1
TP53,NA,0,Li-Fraumeni syndrome,1,"Uncertain significance(Last reviewed: Sep 17, 2018)",-1,"criteria provided, single submitter",1
TP53,"R117P, R156P, R24P",1,Neoplasm of ovary|Hereditary cancer-predisposing syndrome,1,"Uncertain significance(Last reviewed: Nov 13, 2018)",-1,"criteria provided, single submitter",1
TP53,"R117H, R156H, R24H",1,Hereditary cancer-predisposing syndrome|not specified|not provided|Hereditary breast and ovarian cancer syndrome|Li-Fraumeni syndrome|Squamous cell carcinoma of the head and neck|Li-Fraumeni syndrome 1,1,"Uncertain significance(Last reviewed: Feb 22, 2021)",-1,reviewed by expert panel,1
TP53,"T116I, T155I, T23I",1,Li-Fraumeni syndrome,1,"Uncertain significance(Last reviewed: Aug 14, 2020)",-1,"criteria provided, single submitter",1
TP53,NA,0,Li-Fraumeni syndrome,1,"Uncertain significance(Last reviewed: Nov 5, 2019)",-1,"criteria provided, single submitter",1
TP53,"T23A, T116A, T155A",1,not provided|Li-Fraumeni syndrome,1,"Uncertain significance(Last reviewed: Jan 2, 2020)",-1,"criteria provided, multiple submitters, no conflicts",1
TP53,"G22V, G115V, G154V",1,Li-Fraumeni syndrome,1,"Uncertain significance(Last reviewed: Oct 6, 2018)",-1,"criteria provided, single submitter",1
TP53,"G115D, G154D, G22D",1,"Hereditary cancer-predisposing syndrome|not provided|Li-Fraumeni syndrome|Adrenocortical carcinoma, hereditary|Familial cancer of breast|Choroid plexus papilloma|Glioma susceptibility 1|Bone osteosarcoma|Nasopharyngeal carcinoma|Li-Fraumeni syndrome 1|Carcinoma of colon|Hepatocellular carcinoma|Basal cell carcinoma, susceptibility to, 7|Carcinoma of pancreas|Li-Fraume…
TP53,"G115R, G22R, G154R",1,Hereditary cancer-predisposing syndrome|Li-Fraumeni syndrome,1,"Uncertain significance(Last reviewed: Mar 12, 2018)",-1,"criteria provided, multiple submitters, no conflicts",1
TP53,"G115S, G154S, G22S",1,Sarcoma|Hereditary cancer-predisposing syndrome|not provided|Li-Fraumeni syndrome,1,"Uncertain significance(Last reviewed: Jan 4, 2021)",-1,"criteria provided, multiple submitters, no conflicts",1
TP53,"P114L, P153L, P21L",1,Li-Fraumeni syndrome,1,"Uncertain significance(Last reviewed: Sep 20, 2018)",-1,"criteria provided, single submitter",1
TP53,"P114S, P153S, P21S",1,not provided|Li-Fraumeni syndrome|Hereditary cancer-predisposing syndrome,1,"Uncertain significance(Last reviewed: Sep 16, 2020)",-1,"criteria provided, multiple submitters, no conflicts",1
TP53,"P113Q, P152Q, P20Q",1,Li-Fraumeni syndrome,1,"Uncertain significance(Last reviewed: Mar 24, 2020)",-1,"criteria provided, single submitter",1
TP53,"P114del, P153del, P21del",1,Li-Fraumeni syndrome,1,"Uncertain significance(Last reviewed: Jan 10, 2020)",-1,"criteria provided, multiple submitters, no conflicts",1
TP53,"P152S, P20S, P113S",1,Hereditary cancer-predisposing syndrome|Li-Fraumeni syndrome,1,"Uncertain significance(Last reviewed: Jun 3, 2020)",-1,"criteria provided, multiple submitters, no conflicts",1
TP53,"P112H, P151H, P19H",1,Adenoid cystic carcinoma|Malignant neoplasm of body of uterus|Breast neoplasm|Ovarian Serous Cystadenocarcinoma|Adenocarcinoma of stomach|Neoplasm of the large intestine|Carcinoma of esophagus|Neoplasm of brain|Uterine Carcinosarcoma|Pancreatic adenocarcinoma|Squamous cell carcinoma of the head and neck|Hepatocellular carcinoma|Squamous cell lung carcinoma|Li-Fraumeni …
TP53,"S17F, S149F, S110F",1,Li-Fraumeni syndrome|Hereditary cancer-predisposing syndrome,1,"Uncertain significance(Last reviewed: Feb 19, 2019)",-1,"criteria provided, multiple submitters, no conflicts",1
TP53,"D109A, D148A, D16A",1,Li-Fraumeni syndrome|Hereditary cancer-predisposing syndrome,1,"Uncertain significance(Last reviewed: Aug 28, 2019)",-1,"criteria provided, multiple submitters, no conflicts",1
TP53,"D109N, D148N, D16N",1,Li-Fraumeni syndrome,1,"Uncertain significance(Last reviewed: Feb 4, 2018)",-1,"criteria provided, single submitter",1
TP53,"D109Y, D148Y, D16Y",1,Hereditary cancer-predisposing syndrome|Li-Fraumeni syndrome,1,"Uncertain significance(Last reviewed: Dec 3, 2019)",-1,"criteria provided, multiple submitters, no conflicts",1
TP53,"V108A, V15A, V147A",1,Li-Fraumeni syndrome,1,"Uncertain significance(Last reviewed: Mar 2, 2019)",-1,"criteria provided, single submitter",1
TP53,"V108I, V147I, V15I",1,Li-Fraumeni syndrome,1,"Uncertain significance(Last reviewed: Dec 29, 2017)",-1,"criteria provided, single submitter",1
TP53,"W146C, W107C, W14C",1,Hereditary cancer-predisposing syndrome|Li-Fraumeni syndrome,1,"Uncertain significance(Last reviewed: Aug 27, 2020)",-1,"criteria provided, multiple submitters, no conflicts",1
TP53,"W107G, W146G, W14G",1,Hereditary cancer-predisposing syndrome|Li-Fraumeni syndrome 1,1,"Uncertain significance(Last reviewed: Sep 4, 2020)",-1,reviewed by expert panel,1
TP53,"L106R, L13R, L145R",1,Li-Fraumeni syndrome,1,"Uncertain significance(Last reviewed: Sep 25, 2020)",-1,"criteria provided, single submitter",1
TP53,"Q105H, Q12H, Q144H",1,Breast neoplasm|Lung adenocarcinoma|Squamous cell carcinoma of the head and neck|Malignant neoplasm of body of uterus|Ovarian Serous Cystadenocarcinoma|Adenocarcinoma of stomach|not provided|Hepatocellular carcinoma|Transitional cell carcinoma of the bladder,1,"Uncertain significance(Last reviewed: Jul 5, 2019)",-1,"criteria provided, single submitter",1
TP53,"Q105L, Q12L, Q144L",1,Ovarian Serous Cystadenocarcinoma|Squamous cell carcinoma of the head and neck|Adenocarcinoma of stomach|Transitional cell carcinoma of the bladder|Hepatocellular carcinoma|Breast neoplasm|Lung adenocarcinoma|Li-Fraumeni syndrome|Malignant neoplasm of body of uterus,1,"Uncertain significance(Last reviewed: Aug 28, 2019)",-1,reviewed by expert panel,1
TP53,"Q105P, Q12P, Q144P",1,Hepatocellular carcinoma|Hereditary cancer-predisposing syndrome|Adenocarcinoma of stomach|Ovarian Serous Cystadenocarcinoma|Malignant neoplasm of body of uterus|Transitional cell carcinoma of the bladder|Lung adenocarcinoma|Neoplasm of ovary|Squamous cell carcinoma of the head and neck|Breast neoplasm,1,"Uncertain significance(Last reviewed: Oct 3, 2014)",-1,"criteria…
TP53,NA,0,not specified,0,"Uncertain significance(Last reviewed: Jan 26, 2021)",-1,"criteria provided, single submitter",1
TP53,"V104G, V11G, V143G",1,Hereditary cancer-predisposing syndrome,1,"Uncertain significance(Last reviewed: Nov 28, 2016)",-1,"criteria provided, single submitter",1
TP53,"V104L, V11L, V143L",1,Hereditary cancer-predisposing syndrome|Li-Fraumeni syndrome,1,"Uncertain significance(Last reviewed: Jul 10, 2020)",-1,"criteria provided, multiple submitters, no conflicts",1
TP53,"P10L, P142L, P103L",1,Li-Fraumeni syndrome,1,"Uncertain significance(Last reviewed: Jan 23, 2020)",-1,"criteria provided, single submitter",1
TP53,"P142S, P10S, P103S",1,Hereditary cancer-predisposing syndrome,1,"Uncertain significance(Last reviewed: Jun 22, 2019)",-1,"criteria provided, single submitter",1
TP53,"T101N, T140N, T8N",1,Hereditary cancer-predisposing syndrome,1,"Uncertain significance(Last reviewed: Aug 13, 2014)",-1,"criteria provided, single submitter",1
TP53,"T101A, T140A, T8A",1,Li-Fraumeni syndrome,1,"Uncertain significance(Last reviewed: Oct 6, 2018)",-1,"criteria provided, single submitter",1
TP53,NA,0,Li-Fraumeni syndrome,1,"Uncertain significance(Last reviewed: May 18, 2019)",-1,"criteria provided, single submitter",1
TP53,"K139N, K100N, K7N",1,Li-Fraumeni syndrome,1,"Uncertain significance(Last reviewed: Jul 2, 2018)",-1,"criteria provided, single submitter",1
TP53,"K7E, K139E, K100E",1,Li-Fraumeni syndrome,1,"Uncertain significance(Last reviewed: Jan 11, 2019)",-1,"criteria provided, single submitter",1
TP53,"A6D, A99D, A138D",1,Li-Fraumeni syndrome,1,"Uncertain significance(Last reviewed: Dec 28, 2017)",-1,"criteria provided, single submitter",1
TP53,"A138T, A6T, A99T",1,Li-Fraumeni syndrome,1,"Uncertain significance(Last reviewed: Jul 15, 2020)",-1,"criteria provided, single submitter",1
TP53,"L137V, L5V, L98V",1,Li-Fraumeni syndrome,1,"Uncertain significance(Last reviewed: Oct 20, 2020)",-1,"criteria provided, single submitter",1
TP53,"Q97H, Q4H, Q136H",1,Hereditary cancer-predisposing syndrome,1,"Uncertain significance(Last reviewed: Jan 27, 2017)",-1,"criteria provided, single submitter",1
TP53,"Q136H, Q4H, Q97H",1,Hereditary cancer-predisposing syndrome|Li-Fraumeni syndrome,1,"Uncertain significance(Last reviewed: Aug 25, 2020)",-1,"criteria provided, multiple submitters, no conflicts",1
TP53,"Q136P, Q4P, Q97P",1,Li-Fraumeni syndrome,1,"Uncertain significance(Last reviewed: Jun 4, 2018)",-1,"criteria provided, single submitter",1
TP53,"Q136E, Q97E, Q4E",1,Li-Fraumeni syndrome|Hereditary cancer-predisposing syndrome,1,"Uncertain significance(Last reviewed: Oct 2, 2020)",-1,"criteria provided, multiple submitters, no conflicts",1
TP53,"C135W, C3W, C96W",1,Adenocarcinoma of prostate|Breast neoplasm|Ovarian Serous Cystadenocarcinoma|Neoplasm of the large intestine|Carcinoma of esophagus|Neoplasm of brain|Adenocarcinoma of stomach|Adrenocortical carcinoma|Pancreatic adenocarcinoma|not provided|Hepatocellular carcinoma|Lung adenocarcinoma|Squamous cell lung carcinoma|Li-Fraumeni syndrome|Transitional cell carcinoma of the bla…
TP53,"C135S, C3S, C96S",1,Adenocarcinoma of prostate|Breast neoplasm|Ovarian Serous Cystadenocarcinoma|Adenocarcinoma of stomach|Neoplasm of brain|Adrenocortical carcinoma|Neoplasm of the large intestine|Carcinoma of esophagus|Pancreatic adenocarcinoma|Squamous cell lung carcinoma|Transitional cell carcinoma of the bladder|Hepatocellular carcinoma|Lung adenocarcinoma|Li-Fraumeni syndrome,1,"Uncer…
TP53,"F134L, F2L, F95L",1,Li-Fraumeni syndrome,1,"Uncertain significance(Last reviewed: Jan 13, 2020)",-1,"criteria provided, single submitter",1
TP53,"F95I, F134I, F2I",1,Hereditary cancer-predisposing syndrome,1,"Uncertain significance(Last reviewed: Aug 25, 2016)",-1,"criteria provided, single submitter",1
TP53,"F134L, F2L, F95L",1,Li-Fraumeni syndrome,1,"Uncertain significance(Last reviewed: Jun 13, 2018)",-1,"criteria provided, single submitter",1
TP53,"M133I, M1I, M94I",1,not provided|Li-Fraumeni syndrome|Li-Fraumeni syndrome 1,1,"Uncertain significance(Last reviewed: Sep 2, 2020)",-1,"criteria provided, multiple submitters, no conflicts",1
TP53,NA,0,Hereditary cancer-predisposing syndrome,1,"Uncertain significance(Last reviewed: Feb 12, 2019)",-1,"criteria provided, single submitter",1
TP53,"M1V, M94V, M133V",1,Li-Fraumeni syndrome,1,"Uncertain significance(Last reviewed: Nov 23, 2019)",-1,"criteria provided, single submitter",1
TP53,"K132M, K93M",1,Breast neoplasm|Ovarian Serous Cystadenocarcinoma|Adenocarcinoma of stomach|Neoplasm of the large intestine|Glioblastoma|Adrenocortical carcinoma|Carcinoma of esophagus|Neoplasm of brain|Uterine Carcinosarcoma|Neoplasm of uterine cervix|Pancreatic adenocarcinoma|Lung adenocarcinoma|Li-Fraumeni syndrome|Multiple myeloma|Squamous cell carcinoma of the head and neck|Transitional…
TP53,"K132R, K93R",1,Neoplasm of uterine cervix|Breast neoplasm|Ovarian Serous Cystadenocarcinoma|Adenocarcinoma of stomach|Neoplasm of the large intestine|Carcinoma of esophagus|Adrenocortical carcinoma|Glioblastoma|Neoplasm of brain|Uterine Carcinosarcoma|Pancreatic adenocarcinoma|Multiple myeloma|Lung adenocarcinoma|Transitional cell carcinoma of the bladder|Neoplasm of ovary|Squamous cell lun…
TP53,"N131del, N92del",1,Hereditary cancer-predisposing syndrome|not specified|Li-Fraumeni syndrome,1,"Uncertain significance(Last reviewed: Aug 22, 2020)",-1,"criteria provided, multiple submitters, no conflicts",1
TP53,"K132Q, K93Q",1,Breast neoplasm|Ovarian Serous Cystadenocarcinoma|Adenocarcinoma of stomach|Adrenocortical carcinoma|Neoplasm of the large intestine|Glioblastoma|Carcinoma of esophagus|Neoplasm of brain|Uterine Carcinosarcoma|Neoplasm of uterine cervix|Pancreatic adenocarcinoma|Squamous cell lung carcinoma|Li-Fraumeni syndrome|Multiple myeloma|Lung adenocarcinoma|Transitional cell carcinoma …
TP53,"N131K, N92K",1,not provided|Familial cancer of breast|Li-Fraumeni syndrome|Hereditary cancer-predisposing syndrome,1,"Uncertain significance(Last reviewed: Aug 11, 2020)",-1,reviewed by expert panel,1
TP53,"N131S, N92S",1,Li-Fraumeni syndrome,1,"Uncertain significance(Last reviewed: Sep 29, 2020)",-1,"criteria provided, single submitter",1
TP53,"L130H, L91H",1,Hereditary cancer-predisposing syndrome,1,"Uncertain significance(Last reviewed: Jun 12, 2018)",-1,"criteria provided, single submitter",1
TP53,"L130V, L91V",1,not provided|Li-Fraumeni syndrome|Hereditary cancer-predisposing syndrome,1,"Uncertain significance(Last reviewed: Oct 30, 2019)",-1,"criteria provided, multiple submitters, no conflicts",1
TP53,"L130F, L91F",1,Hereditary cancer-predisposing syndrome|Li-Fraumeni syndrome,1,"Uncertain significance(Last reviewed: May 15, 2018)",-1,"criteria provided, multiple submitters, no conflicts",1
TP53,"A90G, A129G",1,Li-Fraumeni syndrome,1,"Uncertain significance(Last reviewed: Apr 14, 2017)",-1,"criteria provided, single submitter",1
TP53,"P128L, P89L",1,Hereditary cancer-predisposing syndrome,1,"Uncertain significance(Last reviewed: Dec 26, 2018)",-1,"criteria provided, single submitter",1
TP53,"P89T, P128T",1,Hereditary cancer-predisposing syndrome|Li-Fraumeni syndrome,1,"Uncertain significance(Last reviewed: Aug 6, 2020)",-1,"criteria provided, multiple submitters, no conflicts",1
TP53,"S127C, S88C",1,Li-Fraumeni syndrome,1,"Uncertain significance(Last reviewed: Dec 30, 2019)",-1,"criteria provided, single submitter",1
TP53,"S127P, S88P",1,Li-Fraumeni syndrome,1,"Uncertain significance(Last reviewed: Oct 10, 2019)",-1,"criteria provided, single submitter",1
TP53,"S127T, S88T",1,Hereditary cancer-predisposing syndrome|Li-Fraumeni syndrome,1,"Uncertain significance(Last reviewed: Apr 29, 2019)",-1,"criteria provided, multiple submitters, no conflicts",1
TP53,"Y126S, Y87S",1,Li-Fraumeni syndrome,1,"Uncertain significance(Last reviewed: Jan 10, 2020)",-1,"criteria provided, single submitter",1
TP53,"Y87C, Y126C",1,Li-Fraumeni syndrome|Neoplasm of ovary|Hereditary cancer-predisposing syndrome,1,"Uncertain significance(Last reviewed: Feb 19, 2019)",-1,"criteria provided, multiple submitters, no conflicts",1
TP53,"Y126N, Y87N",1,Hereditary cancer-predisposing syndrome|Li-Fraumeni syndrome,1,"Uncertain significance(Last reviewed: Jan 2, 2019)",-1,"criteria provided, multiple submitters, no conflicts",1
TP53,NA,0,Li-Fraumeni syndrome,1,"Uncertain significance(Last reviewed: Apr 9, 2018)",-1,"criteria provided, single submitter",1
TP53,NA,0,Li-Fraumeni syndrome,1,"Uncertain significance(Last reviewed: Oct 6, 2020)",-1,"criteria provided, single submitter",1
TP53,NA,0,not specified|not provided,1,"Uncertain significance(Last reviewed: Sep 15, 2017)",-1,"criteria provided, multiple submitters, no conflicts",1
TP53,NA,0,Li-Fraumeni syndrome,1,"Uncertain significance(Last reviewed: Jun 11, 2017)",-1,"criteria provided, single submitter",1
TP53,NA,0,Li-Fraumeni syndrome,1,"Uncertain significance(Last reviewed: May 2, 2017)",-1,"criteria provided, single submitter",1
TP53,NA,0,Li-Fraumeni syndrome|not provided,1,"Uncertain significance(Last reviewed: Sep 21, 2018)",-1,"criteria provided, multiple submitters, no conflicts",1
TP53,NA,0,Li-Fraumeni syndrome,1,"Uncertain significance(Last reviewed: Apr 6, 2018)",-1,"criteria provided, single submitter",1
TP53,NA,0,Hereditary cancer-predisposing syndrome|not provided|Neoplasm of ovary|Li-Fraumeni syndrome,1,"Uncertain significance(Last reviewed: Aug 31, 2020)",-1,"criteria provided, multiple submitters, no conflicts",1
TP53,NA,0,Li-Fraumeni syndrome,1,"Uncertain significance(Last reviewed: Oct 21, 2019)",-1,"criteria provided, single submitter",1
TP53,"T125P, T86P",1,"Breast neoplasm|Ovarian Serous Cystadenocarcinoma|Adenocarcinoma of stomach|Adrenocortical carcinoma|Neoplasm of the large intestine|Glioblastoma|Carcinoma of esophagus|Neoplasm of brain|Pancreatic adenocarcinoma|Acute myeloid leukemia|Renal cell carcinoma, papillary, 1|Malignant melanoma of skin|Hepatocellular carcinoma|Small cell lung carcinoma|Squamous cell lung carcinoma…
TP53,"C124S, C85S",1,Li-Fraumeni syndrome,1,"Uncertain significance(Last reviewed: Jul 29, 2020)",-1,"criteria provided, single submitter",1
TP53,"C124G, C85G",1,Hereditary cancer-predisposing syndrome,1,"Uncertain significance(Last reviewed: Mar 6, 2015)",-1,"criteria provided, single submitter",1
TP53,"T123I, T84I",1,Hereditary cancer-predisposing syndrome,1,"Uncertain significance(Last reviewed: Jul 14, 2017)",-1,"criteria provided, single submitter",1
TP53,NA,0,Li-Fraumeni syndrome,1,"Uncertain significance(Last reviewed: Oct 18, 2020)",-1,"criteria provided, single submitter",1
TP53,"S82P, S121P",1,Li-Fraumeni syndrome,1,"Uncertain significance(Last reviewed: Apr 22, 2019)",-1,"criteria provided, single submitter",1
TP53,"K120M, K81M",1,not specified,0,"Uncertain significance(Last reviewed: Aug 28, 2020)",-1,"criteria provided, single submitter",1
TP53,"K120Q, K81Q",1,not provided|Li-Fraumeni syndrome,1,"Uncertain significance(Last reviewed: Feb 5, 2020)",-1,"criteria provided, multiple submitters, no conflicts",1
TP53,"A80G, A119G",1,Li-Fraumeni syndrome,1,"Uncertain significance(Last reviewed: Jun 2, 2020)",-1,"criteria provided, single submitter",1
TP53,"A119P, A80P",1,Hereditary cancer-predisposing syndrome,1,"Uncertain significance(Last reviewed: Jul 28, 2016)",-1,"criteria provided, single submitter",1
TP53,"T118I, T79I",1,not provided|Li-Fraumeni syndrome 1|Li-Fraumeni syndrome|Hereditary cancer-predisposing syndrome,1,"Uncertain significance(Last reviewed: Aug 3, 2021)",-1,reviewed by expert panel,1
TP53,"G117A, G78A",1,Li-Fraumeni syndrome,1,"Uncertain significance(Last reviewed: Jul 23, 2020)",-1,"criteria provided, single submitter",1
TP53,"G78V, G117V",1,Li-Fraumeni syndrome,1,"Uncertain significance(Last reviewed: Apr 29, 2019)",-1,"criteria provided, single submitter",1
TP53,"G117R, G78R",1,Hereditary cancer-predisposing syndrome,1,"Uncertain significance(Last reviewed: Nov 30, 2016)",-1,"criteria provided, single submitter",1
TP53,"S77A, S116A",1,Hereditary cancer-predisposing syndrome|Li-Fraumeni syndrome,1,"Uncertain significance(Last reviewed: Nov 7, 2018)",-1,"criteria provided, multiple submitters, no conflicts",1
TP53,"H76N, H115N",1,Hereditary cancer-predisposing syndrome|Li-Fraumeni syndrome,1,"Uncertain significance(Last reviewed: Sep 29, 2018)",-1,"criteria provided, multiple submitters, no conflicts",1
TP53,"F113del, F74del",1,not specified|Li-Fraumeni syndrome,1,"Uncertain significance(Last reviewed: Mar 22, 2020)",-1,"criteria provided, multiple submitters, no conflicts",1
TP53,"L75S, L114S",1,Li-Fraumeni syndrome|Hereditary cancer-predisposing syndrome,1,"Uncertain significance(Last reviewed: Sep 27, 2019)",-1,"criteria provided, multiple submitters, no conflicts",1
TP53,"L114V, L75V",1,Li-Fraumeni syndrome,1,"Uncertain significance(Last reviewed: Jan 26, 2020)",-1,"criteria provided, single submitter",1
TP53,"F74S, F113S",1,Hereditary cancer-predisposing syndrome,1,"Uncertain significance(Last reviewed: Sep 3, 2019)",-1,"criteria provided, single submitter",1
TP53,"F113C, F74C",1,Neoplasm of ovary|Li-Fraumeni syndrome,1,"Uncertain significance(Last reviewed: Aug 14, 2020)",-1,"criteria provided, single submitter",1
TP53,"F113V, F74V",1,Hereditary cancer-predisposing syndrome|Li-Fraumeni syndrome,1,"Uncertain significance(Last reviewed: Feb 24, 2020)",-1,"criteria provided, multiple submitters, no conflicts",1
TP53,"G112D, G73D",1,Familial cancer of breast,1,"Uncertain significance(Last reviewed: Nov 3, 2021)",-1,"criteria provided, single submitter",1
TP53,NA,0,Li-Fraumeni syndrome,1,"Uncertain significance(Last reviewed: Oct 25, 2019)",-1,"criteria provided, single submitter",1
TP53,"G112S, G73S",1,Li-Fraumeni syndrome|Hereditary cancer-predisposing syndrome,1,"Uncertain significance(Last reviewed: Jul 9, 2020)",-1,"criteria provided, multiple submitters, no conflicts",1
TP53,"L111Q, L72Q",1,Breast neoplasm|Adenocarcinoma of stomach|Glioblastoma|Carcinoma of esophagus|Malignant melanoma of skin|B-cell chronic lymphocytic leukemia|Squamous cell lung carcinoma|Li-Fraumeni syndrome|Hepatocellular carcinoma,1,"Uncertain significance(Last reviewed: Aug 14, 2020)",-1,"criteria provided, single submitter",1
TP53,"L72M, L111M",1,Li-Fraumeni syndrome,1,"Uncertain significance(Last reviewed: Feb 15, 2019)",-1,"criteria provided, single submitter",1
TP53,"R71G, R110G",1,Hereditary cancer-predisposing syndrome,1,"Uncertain significance(Last reviewed: Dec 9, 2019)",-1,"criteria provided, single submitter",1
TP53,"R110C, R71C",1,Hereditary cancer-predisposing syndrome|not provided|Malignant tumor of breast|Li-Fraumeni syndrome,1,"Uncertain significance(Last reviewed: Mar 4, 2021)",-1,"criteria provided, multiple submitters, no conflicts",1
TP53,"R110S, R71S",1,Hereditary cancer-predisposing syndrome|Li-Fraumeni syndrome,1,"Uncertain significance(Last reviewed: Aug 3, 2020)",-1,"criteria provided, multiple submitters, no conflicts",1
TP53,"F109Y, F70Y",1,Li-Fraumeni syndrome,1,"Uncertain significance(Last reviewed: Dec 3, 2017)",-1,"criteria provided, single submitter",1
TP53,"F109del, F70del",1,Li-Fraumeni syndrome,1,"Uncertain significance(Last reviewed: Jun 22, 2018)",-1,"criteria provided, single submitter",1
TP53,"F109S, F70S",1,not specified,0,"Uncertain significance(Last reviewed: Feb 24, 2017)",-1,"criteria provided, single submitter",1
TP53,"G108del, G69del",1,Li-Fraumeni syndrome 1,1,"Uncertain significance(Last reviewed: Jul 24, 2014)",-1,no assertion criteria provided,0
TP53,"G108R, G69R",1,Li-Fraumeni syndrome|Hereditary cancer-predisposing syndrome,1,"Uncertain significance(Last reviewed: Oct 11, 2019)",-1,"criteria provided, multiple submitters, no conflicts",1
TP53,"Y107C, Y68C",1,Hereditary cancer-predisposing syndrome|Li-Fraumeni syndrome,1,"Uncertain significance(Last reviewed: Feb 16, 2021)",-1,"criteria provided, multiple submitters, no conflicts",1
TP53,"Y107S, Y68S",1,Hereditary cancer-predisposing syndrome,1,"Uncertain significance(Last reviewed: Jul 26, 2013)",-1,"criteria provided, single submitter",1
TP53,"Y107D, Y68D",1,Li-Fraumeni syndrome,1,"Uncertain significance(Last reviewed: Oct 15, 2018)",-1,"criteria provided, single submitter",1
TP53,"Y107N, Y68N",1,Li-Fraumeni syndrome,1,"Uncertain significance(Last reviewed: Jun 27, 2016)",-1,"criteria provided, single submitter",1
TP53,"S106R, S67R",1,not specified|Li-Fraumeni syndrome,1,"Uncertain significance(Last reviewed: Feb 8, 2019)",-1,"criteria provided, single submitter",1
TP53,"S106I, S67I",1,Hereditary cancer-predisposing syndrome,1,"Uncertain significance(Last reviewed: Mar 19, 2019)",-1,"criteria provided, multiple submitters, no conflicts",1
TP53,"G66A, G105A",1,Hereditary cancer-predisposing syndrome,1,"Uncertain significance(Last reviewed: Nov 14, 2019)",-1,"criteria provided, single submitter",1
TP53,"G105D, G66D",1,not provided|Hereditary cancer-predisposing syndrome|Li-Fraumeni syndrome,1,"Uncertain significance(Last reviewed: Aug 27, 2021)",-1,"criteria provided, multiple submitters, no conflicts",1
TP53,"Q65L, Q104L",1,Li-Fraumeni syndrome,1,"Uncertain significance(Last reviewed: May 20, 2019)",-1,"criteria provided, single submitter",1
TP53,NA,0,Hereditary cancer-predisposing syndrome,1,"Uncertain significance(Last reviewed: Mar 10, 2017)",-1,"criteria provided, single submitter",1
TP53,"Y103H, Y64H",1,Li-Fraumeni syndrome,1,"Uncertain significance(Last reviewed: May 2, 2017)",-1,"criteria provided, single submitter",1
TP53,"T102I, T63I",1,Li-Fraumeni syndrome|Hereditary cancer-predisposing syndrome,1,"Uncertain significance(Last reviewed: Mar 17, 2020)",-1,"criteria provided, multiple submitters, no conflicts",1
TP53,"T63S, T102S",1,Hereditary cancer-predisposing syndrome|Li-Fraumeni syndrome,1,"Uncertain significance(Last reviewed: Jul 21, 2018)",-1,"criteria provided, multiple submitters, no conflicts",1
TP53,"K101N, K62N",1,Hereditary cancer-predisposing syndrome|Li-Fraumeni syndrome,1,"Uncertain significance(Last reviewed: Oct 21, 2020)",-1,"criteria provided, multiple submitters, no conflicts",1
TP53,"K101E, K62E",1,Li-Fraumeni syndrome,1,"Uncertain significance(Last reviewed: Sep 11, 2020)",-1,"criteria provided, single submitter",1
TP53,"K101Q, K62Q",1,Li-Fraumeni syndrome,1,"Uncertain significance(Last reviewed: Dec 5, 2018)",-1,"criteria provided, single submitter",1
TP53,"S99F, S60F",1,Li-Fraumeni syndrome,1,"Uncertain significance(Last reviewed: Jun 24, 2018)",-1,"criteria provided, single submitter",1
TP53,"S60C, S99C",1,Li-Fraumeni syndrome,1,"Uncertain significance(Last reviewed: Jun 28, 2018)",-1,"criteria provided, single submitter",1
TP53,"P98L, P59L",1,Li-Fraumeni syndrome,1,"Uncertain significance(Last reviewed: Dec 19, 2019)",-1,"criteria provided, single submitter",1
TP53,"P98A, P59A",1,Li-Fraumeni syndrome,1,"Uncertain significance(Last reviewed: May 5, 2020)",-1,"criteria provided, single submitter",1
TP53,"P59S, P98S",1,Hereditary cancer-predisposing syndrome,1,"Uncertain significance(Last reviewed: Aug 22, 2019)",-1,"criteria provided, single submitter",1
TP53,"V58D, V97D",1,not provided,0,"Uncertain significance(Last reviewed: May 29, 2014)",-1,"criteria provided, single submitter",1
TP53,"V58I, V97I",1,Li-Fraumeni syndrome,1,"Uncertain significance(Last reviewed: Mar 3, 2020)",-1,"criteria provided, single submitter",1
TP53,"V97F, V58F",1,Li-Fraumeni syndrome|Hereditary cancer-predisposing syndrome,1,"Uncertain significance(Last reviewed: May 11, 2020)",-1,"criteria provided, multiple submitters, no conflicts",1
TP53,"V58L, V97L",1,not provided,0,"Uncertain significance(Last reviewed: Jan 26, 2015)",-1,"criteria provided, single submitter",1
TP53,"S57del, S96del",1,Hereditary cancer-predisposing syndrome|Li-Fraumeni syndrome|Li-Fraumeni syndrome 1,1,"Uncertain significance(Last reviewed: Mar 18, 2019)",-1,"criteria provided, multiple submitters, no conflicts",1
TP53,"P53L, P92L",1,Hereditary cancer-predisposing syndrome|Li-Fraumeni syndrome,1,"Uncertain significance(Last reviewed: Aug 17, 2020)",-1,"criteria provided, multiple submitters, no conflicts",1
TP53,"W91R, W52R",1,Li-Fraumeni syndrome,1,"Uncertain significance(Last reviewed: Jan 17, 2019)",-1,"criteria provided, single submitter",1
TP53,"S90F, S51F",1,Li-Fraumeni syndrome,1,"Uncertain significance(Last reviewed: Dec 22, 2017)",-1,"criteria provided, single submitter",1
TP53,"P50L, P89L",1,Hereditary cancer-predisposing syndrome|not provided|Li-Fraumeni syndrome,1,"Uncertain significance(Last reviewed: Dec 26, 2019)",-1,"criteria provided, multiple submitters, no conflicts",1
TP53,"A49V, A88V",1,Li-Fraumeni syndrome|Hereditary cancer-predisposing syndrome,1,"Uncertain significance(Last reviewed: Oct 27, 2020)",-1,"criteria provided, multiple submitters, no conflicts",1
TP53,NA,0,not provided|Li-Fraumeni syndrome|Hereditary cancer-predisposing syndrome,1,"Uncertain significance(Last reviewed: May 5, 2021)",-1,"criteria provided, multiple submitters, no conflicts",1
TP53,"A88P, A49P",1,Hereditary cancer-predisposing syndrome,1,"Uncertain significance(Last reviewed: Sep 17, 2018)",-1,"criteria provided, single submitter",1
TP53,"P48L, P87L",1,Li-Fraumeni syndrome,1,"Uncertain significance(Last reviewed: Aug 22, 2019)",-1,"criteria provided, single submitter",1
TP53,"A47V, A86V",1,Hereditary cancer-predisposing syndrome|Li-Fraumeni syndrome,1,"Uncertain significance(Last reviewed: Jan 12, 2021)",-1,"criteria provided, multiple submitters, no conflicts",1
TP53,"P46S, P85S",1,Hereditary cancer-predisposing syndrome,1,"Uncertain significance(Last reviewed: Mar 10, 2020)",-1,"criteria provided, single submitter",1
TP53,"A44E, A83E",1,Hereditary cancer-predisposing syndrome|Li-Fraumeni syndrome,1,"Uncertain significance(Last reviewed: Sep 24, 2020)",-1,"criteria provided, multiple submitters, no conflicts",1
TP53,"P82R, P43R",1,Li-Fraumeni syndrome,1,"Uncertain significance(Last reviewed: Jan 26, 2017)",-1,"criteria provided, single submitter",1
TP53,"P43S, P82S",1,Li-Fraumeni syndrome,1,"Uncertain significance(Last reviewed: Feb 7, 2020)",-1,"criteria provided, single submitter",1
TP53,"P43A, P82A",1,Hereditary cancer-predisposing syndrome,1,"Uncertain significance(Last reviewed: Nov 13, 2018)",-1,"criteria provided, multiple submitters, no conflicts",1
TP53,"T81I, T42I",1,Li-Fraumeni syndrome,1,"Uncertain significance(Last reviewed: Sep 8, 2020)",-1,"criteria provided, single submitter",1
TP53,"P41S, P80S",1,Hereditary cancer-predisposing syndrome|Li-Fraumeni syndrome,1,"Uncertain significance(Last reviewed: Dec 13, 2017)",-1,"criteria provided, multiple submitters, no conflicts",1
TP53,"A40G, A79G",1,Li-Fraumeni syndrome,1,"Uncertain significance(Last reviewed: Dec 12, 2018)",-1,"criteria provided, single submitter",1
TP53,"A39G, A78G",1,Hereditary cancer-predisposing syndrome|Li-Fraumeni syndrome,1,"Uncertain significance(Last reviewed: Dec 21, 2020)",-1,"criteria provided, multiple submitters, no conflicts",1
TP53,"A39S, A78S",1,Li-Fraumeni syndrome,1,"Uncertain significance(Last reviewed: Apr 17, 2019)",-1,"criteria provided, single submitter",1
TP53,NA,0,not specified|Li-Fraumeni syndrome|Hereditary cancer-predisposing syndrome,1,"Uncertain significance(Last reviewed: Aug 24, 2020)",-1,"criteria provided, multiple submitters, no conflicts",1
TP53,"A78T, A39T",1,Hereditary cancer-predisposing syndrome,1,"Uncertain significance(Last reviewed: Feb 23, 2017)",-1,"criteria provided, single submitter",1
TP53,"P38S, P77S",1,Hereditary cancer-predisposing syndrome|Li-Fraumeni syndrome,1,"Uncertain significance(Last reviewed: Feb 19, 2020)",-1,"criteria provided, multiple submitters, no conflicts",1
TP53,"P38T, P77T",1,Li-Fraumeni syndrome|Hereditary cancer-predisposing syndrome,1,"Uncertain significance(Last reviewed: Dec 27, 2018)",-1,"criteria provided, multiple submitters, no conflicts",1
TP53,"A37T, A76T",1,Hereditary cancer-predisposing syndrome,1,"Uncertain significance(Last reviewed: Jan 21, 2021)",-1,"criteria provided, single submitter",1
TP53,"P36L, P75L",1,Li-Fraumeni syndrome,1,"Uncertain significance(Last reviewed: May 21, 2019)",-1,"criteria provided, single submitter",1
TP53,NA,0,Li-Fraumeni syndrome,1,"Uncertain significance(Last reviewed: Feb 7, 2018)",-1,"criteria provided, single submitter",1
TP53,"P72L, P33L",1,Li-Fraumeni syndrome,1,"Uncertain significance(Last reviewed: Mar 6, 2020)",-1,"criteria provided, single submitter",1
TP53,"P72C, P33C",1,Hereditary cancer-predisposing syndrome|not provided|Li-Fraumeni syndrome 1|Li-Fraumeni syndrome,1,"Uncertain significance(Last reviewed: Apr 12, 2021)",-1,reviewed by expert panel,1
TP53,"P33S, P72S",1,Hereditary cancer-predisposing syndrome,1,"Uncertain significance(Last reviewed: Sep 29, 2016)",-1,"criteria provided, single submitter",1
TP53,"P33A, P72A",1,Li-Fraumeni syndrome 1|Hereditary cancer-predisposing syndrome|not provided|Li-Fraumeni syndrome,1,"Uncertain significance(Last reviewed: Apr 12, 2021)",-1,reviewed by expert panel,1
TP53,"P32R, P71R",1,Li-Fraumeni syndrome,1,"Uncertain significance(Last reviewed: Jun 6, 2017)",-1,"criteria provided, single submitter",1
TP53,"P71A, P32A",1,Li-Fraumeni syndrome,1,"Uncertain significance(Last reviewed: Mar 6, 2018)",-1,"criteria provided, single submitter",1
TP53,"P32S, P71S",1,Hereditary cancer-predisposing syndrome|Hereditary breast and ovarian cancer syndrome|Li-Fraumeni syndrome,1,"Uncertain significance(Last reviewed: Oct 28, 2019)",-1,"criteria provided, multiple submitters, no conflicts",1
TP53,"A31V, A70V",1,Hereditary cancer-predisposing syndrome,1,"Uncertain significance(Last reviewed: Nov 18, 2018)",-1,"criteria provided, single submitter",1
TP53,"A30V, A69V",1,Hereditary cancer-predisposing syndrome|Li-Fraumeni syndrome,1,"Uncertain significance(Last reviewed: Dec 5, 2018)",-1,"criteria provided, multiple submitters, no conflicts",1
TP53,"A30G, A69G",1,Hereditary cancer-predisposing syndrome|Li-Fraumeni syndrome,1,"Uncertain significance(Last reviewed: Aug 28, 2019)",-1,reviewed by expert panel,1
TP53,"A30P, A69P",1,Hereditary cancer-predisposing syndrome,1,"Uncertain significance(Last reviewed: Aug 8, 2019)",-1,"criteria provided, single submitter",1
TP53,"A30T, A69T",1,Hereditary cancer-predisposing syndrome|Li-Fraumeni syndrome,1,"Uncertain significance(Last reviewed: Jul 30, 2019)",-1,"criteria provided, multiple submitters, no conflicts",1
TP53,"E29Q, E68Q",1,Hereditary cancer-predisposing syndrome|Li-Fraumeni syndrome,1,"Uncertain significance(Last reviewed: May 6, 2019)",-1,"criteria provided, multiple submitters, no conflicts",1
TP53,"P67Q, P28Q",1,Li-Fraumeni syndrome,1,"Uncertain significance(Last reviewed: Nov 18, 2017)",-1,"criteria provided, single submitter",1
TP53,"P28S, P67S",1,Li-Fraumeni syndrome,1,"Uncertain significance(Last reviewed: Feb 7, 2020)",-1,"criteria provided, single submitter",1
TP53,"M27I, M66I",1,Hereditary cancer-predisposing syndrome,1,"Uncertain significance(Last reviewed: Aug 20, 2020)",-1,"criteria provided, multiple submitters, no conflicts",1
TP53,"M27T, M66T",1,not provided,0,"Uncertain significance(Last reviewed: Sep 6, 2019)",-1,"criteria provided, single submitter",1
TP53,"R65T, R26T",1,Li-Fraumeni syndrome,1,"Uncertain significance(Last reviewed: Dec 9, 2016)",-1,"criteria provided, single submitter",1
TP53,"A24T, A63T",1,Hereditary cancer-predisposing syndrome,1,"Uncertain significance(Last reviewed: Mar 25, 2015)",-1,"criteria provided, single submitter",1
TP53,"E23K, E62K",1,Li-Fraumeni syndrome,1,"Uncertain significance(Last reviewed: Apr 17, 2019)",-1,"criteria provided, single submitter",1
TP53,"D22E, D61E",1,Hereditary cancer-predisposing syndrome|Li-Fraumeni syndrome,1,"Uncertain significance(Last reviewed: Jun 2, 2019)",-1,"criteria provided, multiple submitters, no conflicts",1
TP53,"D22G, D61G",1,Li-Fraumeni syndrome,1,"Uncertain significance(Last reviewed: Jul 6, 2020)",-1,"criteria provided, single submitter",1
TP53,"G20D, G59D",1,Hereditary cancer-predisposing syndrome|Malignant tumor of breast,1,"Uncertain significance(Last reviewed: May 19, 2019)",-1,"criteria provided, single submitter",1
TP53,"P58T, P19T",1,Li-Fraumeni syndrome,1,"Uncertain significance(Last reviewed: May 2, 2019)",-1,"criteria provided, single submitter",1
TP53,"D18E, D57E",1,Li-Fraumeni syndrome 1|Hereditary cancer-predisposing syndrome,1,"Uncertain significance(Last reviewed: Aug 5, 2016)",-1,"criteria provided, multiple submitters, no conflicts",1
TP53,"Q13R, Q52R",1,Li-Fraumeni syndrome|Hereditary cancer-predisposing syndrome,1,"Uncertain significance(Last reviewed: Apr 2, 2020)",-1,"criteria provided, multiple submitters, no conflicts",1
TP53,"E12G, E51G",1,Li-Fraumeni syndrome,1,"Uncertain significance(Last reviewed: Apr 4, 2018)",-1,"criteria provided, single submitter",1
TP53,"E12K, E51K",1,Li-Fraumeni syndrome,1,"Uncertain significance(Last reviewed: Feb 24, 2019)",-1,"criteria provided, single submitter",1
TP53,"I11N, I50N",1,Li-Fraumeni syndrome|Hereditary cancer-predisposing syndrome,1,"Uncertain significance(Last reviewed: Sep 28, 2019)",-1,"criteria provided, multiple submitters, no conflicts",1
TP53,"P8T, P47T",1,Li-Fraumeni syndrome|Hereditary cancer-predisposing syndrome,1,"Uncertain significance(Last reviewed: Jul 31, 2020)",-1,"criteria provided, multiple submitters, no conflicts",1
TP53,"S46Y, S7Y",1,Li-Fraumeni syndrome,1,"Uncertain significance(Last reviewed: Nov 8, 2018)",-1,"criteria provided, single submitter",1
TP53,"S46P, S7P",1,Hereditary cancer-predisposing syndrome,1,"Uncertain significance(Last reviewed: Jun 5, 2015)",-1,"criteria provided, single submitter",1
TP53,"L45P, L6P",1,not provided|Li-Fraumeni syndrome,1,"Uncertain significance(Last reviewed: Jul 9, 2019)",-1,"criteria provided, multiple submitters, no conflicts",1
TP53,"L45V, L6V",1,Li-Fraumeni syndrome,1,"Uncertain significance(Last reviewed: Feb 21, 2020)",-1,"criteria provided, single submitter",1
TP53,"M5I, M44I",1,Li-Fraumeni syndrome|Hereditary cancer-predisposing syndrome,1,"Uncertain significance(Last reviewed: Nov 14, 2019)",-1,"criteria provided, multiple submitters, no conflicts",1
TP53,"M44R, M5R",1,Hereditary cancer-predisposing syndrome,1,"Uncertain significance(Last reviewed: Jan 4, 2019)",-1,"criteria provided, single submitter",1
TP53,"L4F, L43F",1,Li-Fraumeni syndrome,1,"Uncertain significance(Last reviewed: Aug 7, 2020)",-1,"criteria provided, single submitter",1
TP53,"L4M, L43M",1,Li-Fraumeni syndrome,1,"Uncertain significance(Last reviewed: Dec 21, 2018)",-1,"criteria provided, single submitter",1
TP53,"D3G, D42G",1,Hereditary cancer-predisposing syndrome,1,"Uncertain significance(Last reviewed: Sep 13, 2018)",-1,"criteria provided, multiple submitters, no conflicts",1
TP53,"D2G, D41G",1,Li-Fraumeni syndrome,1,"Uncertain significance(Last reviewed: Apr 7, 2019)",-1,"criteria provided, single submitter",1
TP53,"D2N, D41N",1,Li-Fraumeni syndrome|Hereditary cancer-predisposing syndrome,1,"Uncertain significance(Last reviewed: Dec 27, 2018)",-1,"criteria provided, multiple submitters, no conflicts",1
TP53,"M1T, M40T",1,Hereditary cancer-predisposing syndrome,1,"Uncertain significance(Last reviewed: Jun 22, 2020)",-1,"criteria provided, multiple submitters, no conflicts",1
TP53,"M1V, M40V",1,not provided|Li-Fraumeni syndrome,1,"Uncertain significance(Last reviewed: Sep 9, 2018)",-1,"criteria provided, multiple submitters, no conflicts",1
TP53,A39V,1,Li-Fraumeni syndrome,1,"Uncertain significance(Last reviewed: Nov 16, 2019)",-1,"criteria provided, single submitter",1
TP53,A39T,1,Li-Fraumeni syndrome,1,"Uncertain significance(Last reviewed: Oct 28, 2020)",-1,"criteria provided, single submitter",1
TP53,Q38P,1,Li-Fraumeni syndrome,1,"Uncertain significance(Last reviewed: Jun 6, 2019)",-1,"criteria provided, single submitter",1
TP53,S37F,1,Li-Fraumeni syndrome,1,"Uncertain significance(Last reviewed: Dec 18, 2019)",-1,"criteria provided, single submitter",1
TP53,P36L,1,Hereditary cancer-predisposing syndrome,1,"Uncertain significance(Last reviewed: Jul 22, 2019)",-1,"criteria provided, single submitter",1
TP53,P36S,1,not provided,0,"Uncertain significance(Last reviewed: Mar 31, 2017)",-1,"criteria provided, single submitter",1
TP53,L35M,1,Li-Fraumeni syndrome|Hereditary cancer-predisposing syndrome,1,"Uncertain significance(Last reviewed: Oct 19, 2017)",-1,"criteria provided, multiple submitters, no conflicts",1
TP53,P34L,1,Hereditary cancer-predisposing syndrome|Li-Fraumeni syndrome,1,"Uncertain significance(Last reviewed: Feb 4, 2019)",-1,"criteria provided, multiple submitters, no conflicts",1
TP53,P34R,1,Hereditary cancer-predisposing syndrome,1,"Uncertain significance(Last reviewed: Jan 6, 2019)",-1,"criteria provided, multiple submitters, no conflicts",1
TP53,P34S,1,Li-Fraumeni syndrome,1,"Uncertain significance(Last reviewed: Jul 3, 2019)",-1,"criteria provided, single submitter",1
TP53,P34A,1,not provided|Li-Fraumeni syndrome|Hereditary cancer-predisposing syndrome,1,"Uncertain significance(Last reviewed: Mar 17, 2020)",-1,"criteria provided, multiple submitters, no conflicts",1
TP53,S33F,1,Li-Fraumeni syndrome,1,"Uncertain significance(Last reviewed: Sep 28, 2018)",-1,"criteria provided, single submitter",1
TP53,S33Y,1,Hereditary cancer-predisposing syndrome|Li-Fraumeni syndrome,1,"Uncertain significance(Last reviewed: Jul 10, 2018)",-1,"criteria provided, multiple submitters, no conflicts",1
TP53,S33T,1,Li-Fraumeni syndrome,1,"Uncertain significance(Last reviewed: Mar 14, 2018)",-1,"criteria provided, single submitter",1
TP53,NA,0,Hereditary cancer-predisposing syndrome,1,"Uncertain significance(Last reviewed: Aug 8, 2019)",-1,"criteria provided, single submitter",1
TP53,NA,0,Hereditary cancer-predisposing syndrome|Li-Fraumeni syndrome 1|not provided|Li-Fraumeni syndrome,1,"Uncertain significance(Last reviewed: Apr 2, 2021)",-1,reviewed by expert panel,1
TP53,NA,0,Li-Fraumeni syndrome,1,"Uncertain significance(Last reviewed: Oct 28, 2020)",-1,"criteria provided, single submitter",1
TP53,NA,0,Li-Fraumeni syndrome,1,"Uncertain significance(Last reviewed: May 19, 2018)",-1,"criteria provided, single submitter",1
TP53,NA,0,Li-Fraumeni syndrome,1,"Uncertain significance(Last reviewed: Sep 4, 2018)",-1,"criteria provided, single submitter",1
TP53,V31F,1,Hereditary cancer-predisposing syndrome,1,"Uncertain significance(Last reviewed: Sep 20, 2015)",-1,"criteria provided, single submitter",1
TP53,N30del,1,not specified|Li-Fraumeni syndrome 1|Hereditary cancer-predisposing syndrome|not provided|Li-Fraumeni syndrome,1,"Uncertain significance(Last reviewed: Apr 30, 2021)",-1,reviewed by expert panel,1
TP53,N29K,1,Li-Fraumeni syndrome,1,"Uncertain significance(Last reviewed: Oct 30, 2018)",-1,"criteria provided, single submitter",1
TP53,N29T,1,Hereditary cancer-predisposing syndrome|Li-Fraumeni syndrome,1,"Uncertain significance(Last reviewed: Sep 5, 2019)",-1,"criteria provided, multiple submitters, no conflicts",1
TP53,E28V,1,Hereditary cancer-predisposing syndrome,1,"Uncertain significance(Last reviewed: Jul 1, 2014)",-1,"criteria provided, single submitter",1
TP53,P27R,1,Li-Fraumeni syndrome,1,"Uncertain significance(Last reviewed: Oct 3, 2018)",-1,"criteria provided, single submitter",1
TP53,P27L,1,Hereditary cancer-predisposing syndrome,1,"Uncertain significance(Last reviewed: Jul 26, 2017)",-1,"criteria provided, single submitter",1
TP53,P27S,1,Hereditary cancer-predisposing syndrome|Li-Fraumeni syndrome,1,"Uncertain significance(Last reviewed: Sep 17, 2019)",-1,"criteria provided, multiple submitters, no conflicts",1
TP53,P27T,1,not provided|Li-Fraumeni syndrome,1,"Uncertain significance(Last reviewed: Jun 10, 2019)",-1,"criteria provided, multiple submitters, no conflicts",1
TP53,L26I,1,Hereditary cancer-predisposing syndrome,1,"Uncertain significance(Last reviewed: Dec 5, 2018)",-1,"criteria provided, single submitter",1
TP53,NA,0,not provided,0,"Uncertain significance(Last reviewed: May 5, 2018)",-1,"criteria provided, single submitter",1
TP53,NA,0,Hereditary cancer-predisposing syndrome,1,"Uncertain significance(Last reviewed: Jun 20, 2019)",-1,"criteria provided, single submitter",1
TP53,NA,0,Li-Fraumeni syndrome,1,"Uncertain significance(Last reviewed: Sep 30, 2020)",-1,"criteria provided, single submitter",1
TP53,S20L,1,Hereditary cancer-predisposing syndrome|Li-Fraumeni syndrome,1,"Uncertain significance(Last reviewed: Oct 27, 2020)",-1,"criteria provided, multiple submitters, no conflicts",1
TP53,S20P,1,Hereditary cancer-predisposing syndrome,1,"Uncertain significance(Last reviewed: Jul 1, 2015)",-1,"criteria provided, single submitter",1
TP53,Q16H,1,Li-Fraumeni syndrome,1,"Uncertain significance(Last reviewed: Sep 13, 2018)",-1,"criteria provided, single submitter",1
TP53,Q16R,1,Li-Fraumeni syndrome,1,"Uncertain significance(Last reviewed: Jan 14, 2020)",-1,"criteria provided, single submitter",1
TP53,Q16K,1,Li-Fraumeni syndrome 1,1,"Uncertain significance(Last reviewed: Jun 16, 2021)",-1,reviewed by expert panel,1
TP53,S15R,1,Li-Fraumeni syndrome,1,"Uncertain significance(Last reviewed: Mar 19, 2020)",-1,"criteria provided, single submitter",1
TP53,L14V,1,Hereditary cancer-predisposing syndrome|Li-Fraumeni syndrome,1,"Uncertain significance(Last reviewed: Dec 23, 2019)",-1,"criteria provided, multiple submitters, no conflicts",1
TP53,P13R,1,Li-Fraumeni syndrome|Hereditary cancer-predisposing syndrome,1,"Uncertain significance(Last reviewed: Dec 5, 2019)",-1,"criteria provided, multiple submitters, no conflicts",1
TP53,P13L,1,Li-Fraumeni syndrome|Hereditary cancer-predisposing syndrome,1,"Uncertain significance(Last reviewed: Nov 14, 2019)",-1,"criteria provided, multiple submitters, no conflicts",1
TP53,P13S,1,Li-Fraumeni syndrome|Li-Fraumeni syndrome 1|Hereditary cancer-predisposing syndrome|not provided,1,"Uncertain significance(Last reviewed: Sep 9, 2021)",-1,reviewed by expert panel,1
TP53,P12R,1,Li-Fraumeni syndrome,1,"Uncertain significance(Last reviewed: Jan 11, 2020)",-1,"criteria provided, single submitter",1
TP53,P12H,1,Li-Fraumeni syndrome,1,"Uncertain significance(Last reviewed: Feb 13, 2018)",-1,"criteria provided, single submitter",1
TP53,P12L,1,Li-Fraumeni syndrome|Hereditary cancer-predisposing syndrome,1,"Uncertain significance(Last reviewed: Oct 19, 2018)",-1,"criteria provided, multiple submitters, no conflicts",1
TP53,V10G,1,Hereditary cancer-predisposing syndrome|Li-Fraumeni syndrome,1,"Uncertain significance(Last reviewed: Jul 12, 2020)",-1,"criteria provided, multiple submitters, no conflicts",1
TP53,V10F,1,Li-Fraumeni syndrome,1,"Uncertain significance(Last reviewed: Nov 6, 2019)",-1,"criteria provided, single submitter",1
TP53,S9R,1,Hereditary cancer-predisposing syndrome,1,"Uncertain significance(Last reviewed: Apr 8, 2019)",-1,"criteria provided, multiple submitters, no conflicts",1
TP53,S9R,1,Hereditary cancer-predisposing syndrome|not provided,1,"Uncertain significance(Last reviewed: Oct 29, 2019)",-1,"criteria provided, multiple submitters, no conflicts",1
TP53,S9N,1,Li-Fraumeni syndrome,1,"Uncertain significance(Last reviewed: Oct 15, 2019)",-1,"criteria provided, single submitter",1
TP53,S9R,1,Li-Fraumeni syndrome,1,"Uncertain significance(Last reviewed: Oct 31, 2017)",-1,"criteria provided, single submitter",1
TP53,P8T,1,Li-Fraumeni syndrome 1|Hereditary cancer-predisposing syndrome|Li-Fraumeni syndrome,1,"Uncertain significance(Last reviewed: Apr 2, 2020)",-1,"criteria provided, multiple submitters, no conflicts",1
TP53,D7H,1,not provided|Hereditary cancer-predisposing syndrome|Li-Fraumeni syndrome,1,"Uncertain significance(Last reviewed: Oct 27, 2020)",-1,"criteria provided, multiple submitters, no conflicts",1
TP53,Q5R,1,not provided|Hereditary cancer-predisposing syndrome|Li-Fraumeni syndrome,1,"Uncertain significance(Last reviewed: Jun 10, 2020)",-1,"criteria provided, multiple submitters, no conflicts",1
TP53,P4R,1,Hereditary cancer-predisposing syndrome|Li-Fraumeni syndrome,1,"Uncertain significance(Last reviewed: Sep 8, 2019)",-1,"criteria provided, multiple submitters, no conflicts",1
TP53,E3G,1,Hereditary cancer-predisposing syndrome|Li-Fraumeni syndrome,1,"Uncertain significance(Last reviewed: Jun 21, 2017)",-1,"criteria provided, multiple submitters, no conflicts",1
TP53,E3Q,1,Li-Fraumeni syndrome,1,"Uncertain significance(Last reviewed: Mar 25, 2019)",-1,"criteria provided, single submitter",1
TP53,E3K,1,Li-Fraumeni syndrome|Hereditary cancer-predisposing syndrome,1,"Uncertain significance(Last reviewed: Aug 3, 2020)",-1,"criteria provided, multiple submitters, no conflicts",1
TP53,E2G,1,Hereditary cancer-predisposing syndrome,1,"Uncertain significance(Last reviewed: Nov 15, 2019)",-1,"criteria provided, single submitter",1
TP53,E2K,1,Hereditary cancer-predisposing syndrome|Li-Fraumeni syndrome|not provided,1,"Uncertain significance(Last reviewed: Jun 24, 2020)",-1,"criteria provided, multiple submitters, no conflicts",1
TP53,NA,0,not specified,0,"Uncertain significance(Last reviewed: May 10, 2017)",-1,"criteria provided, single submitter",1
TP53,NA,0,not provided|Hereditary cancer-predisposing syndrome,1,"Uncertain significance(Last reviewed: Dec 21, 2020)",-1,"criteria provided, multiple submitters, no conflicts",1
TP53,NA,0,Li-Fraumeni syndrome 1,1,"Uncertain significance(Last reviewed: Apr 27, 2017)",-1,"criteria provided, single submitter",1
TP53,NA,0,not provided,0,"Uncertain significance(Last reviewed: Aug 26, 2019)",-1,"criteria provided, single submitter",1
TP53|WRAP53,NA,0,Li-Fraumeni syndrome,1,"Uncertain significance(Last reviewed: Sep 11, 2019)",-1,"criteria provided, single submitter",1
TP53|WRAP53,NA,0,Squamous cell carcinoma of the head and neck,1,"Uncertain significance(Last reviewed: May 28, 2019)",-1,"criteria provided, single submitter",1
WRAP53|TP53,NA,0,not provided,0,"Uncertain significance(Last reviewed: Dec 27, 2013)",-1,"criteria provided, single submitter",1
TP53|WRAP53,NA,0,Li-Fraumeni syndrome,1,"Uncertain significance(Last reviewed: Aug 22, 2016)",-1,"criteria provided, single submitter",1
WRAP53|TP53,NA,0,not provided,0,"Uncertain significance(Last reviewed: Apr 26, 2017)",-1,"criteria provided, single submitter",1
TP53|WRAP53,NA,0,not specified|not provided,0,"Uncertain significance(Last reviewed: Jan 12, 2018)",-1,"criteria provided, multiple submitters, no conflicts",1
TP53|WRAP53,NA,0,"Dyskeratosis Congenita, Recessive|Li-Fraumeni syndrome",1,"Uncertain significance(Last reviewed: Jun 14, 2016)",-1,"criteria provided, single submitter",1
TP53|WRAP53,NA,0,"Dyskeratosis Congenita, Recessive|Li-Fraumeni syndrome 1",1,"Uncertain significance(Last reviewed: Apr 27, 2017)",-1,"criteria provided, single submitter",1
TP53|WRAP53,NA,0,"Dyskeratosis Congenita, Recessive|Li-Fraumeni syndrome 1",1,"Uncertain significance(Last reviewed: Jan 12, 2018)",-1,"criteria provided, single submitter",1
TP53|WRAP53,NA,0,not specified,0,"Uncertain significance(Last reviewed: Nov 14, 2016)",-1,"criteria provided, single submitter",1
TP53|WRAP53,NA,0,Li-Fraumeni syndrome 1,1,"Uncertain significance(Last reviewed: Mar 30, 2018)",-1,"criteria provided, single submitter",1
TP53|WRAP53,NA,0,not specified,0,"Uncertain significance(Last reviewed: Jun 10, 2016)",-1,"criteria provided, single submitter",1
TP53|WRAP53,NA,0,Li-Fraumeni syndrome,1,"Uncertain significance(Last reviewed: Jun 12, 2020)",-1,"criteria provided, single submitter",1
TP53,NA,0,Li-Fraumeni syndrome,1,"Uncertain significance(Last reviewed: Sep 5, 2020)",-1,"criteria provided, single submitter",1
TP53|WRAP53,NA,0,Li-Fraumeni syndrome,1,"Uncertain significance(Last reviewed: Oct 23, 2020)",-1,"criteria provided, single submitter",1
TP53|WRAP53,NA,0,Li-Fraumeni syndrome,1,"Uncertain significance(Last reviewed: Jun 24, 2019)",-1,"criteria provided, single submitter",1
TP53,NA,0,Li-Fraumeni syndrome,1,"Uncertain significance(Last reviewed: Sep 6, 2019)",-1,"criteria provided, single submitter",1
TP53|WRAP53,NA,0,Li-Fraumeni syndrome,1,"Uncertain significance(Last reviewed: Feb 1, 2019)",-1,"criteria provided, single submitter",1
TP53|WRAP53,NA,0,Li-Fraumeni syndrome,1,"Uncertain significance(Last reviewed: Dec 15, 2019)",-1,"criteria provided, single submitter",1
ACADVL|ACAP1|ALOX12|ALOX12B|ALOX15B|ALOXE3|ASGR1|ASGR2|ATP1B2|AURKB|BCL6B|BORCS6|C17orf49|CD68|CHD3|CHRNB1|CLDN7|CLEC10A|CNTROB|CTC1|CTDNEP1|CYB5D1|DLG4|DNAH2|DVL2|EFNB3|EIF4A1|EIF5A|ELP5|FBXO39|FGF11|FXR2|GABARAP|GPS2|GUCY2D|HES7|KCNAB3|KCTD11|KDM6B|MIR195|MIR497HG|MPDU1|NAA38|NEURL4|NLGN2|PER1|PHF23|PLSCR3|POLR2A|RNASEK|SAT2|SENP3|SHBG|SLC13A5|SLC16A11|SLC16A13|SLC2A4|SLC35G6|SOX15|SPEM1|SPEM2|…
TP53|WRAP53,NA,0,Li-Fraumeni syndrome,1,"Uncertain significance(Last reviewed: Nov 3, 2019)",-1,"criteria provided, single submitter",1
MFSD6L|RANGRF|EFNB3|ALOX12B|KRBA2|ODF4|SPDYE4|SAT2|MYH10|WRAP53|CTC1|MPDU1|KDM6B|DNAH2|PFAS|CD68|TRK-TTT3-5|RPL26|VAMP2|RCVRN|SENP3|TMEM88|PIK3R6|PER1|NDEL1|CFAP52|TRL-TAG1-1|KCNAB3|CYB5D1|USP43|SOX15|NTN1|TNFSF12|RNF222|TNFSF12-TNFSF13|CNTROB|NAA38|ALOXE3|ALOX15B|SHBG|CHD3|DHRS7C|TRAPPC1|TNFSF13|TMEM107|EIF4A1|TP53|TRR-TCT2-1|TRG-GCC2-6|AURKB|STX8|ARHGEF15|GAS7|CCDC42|BORCS6|SLC25A35|ATP1B2|FXR2…
TP53,NA,0,Hereditary cancer-predisposing syndrome,1,"Likely benign(Last reviewed: Apr 26, 2016)",-0.5,"criteria provided, single submitter",1
TP53,NA,0,Hereditary cancer-predisposing syndrome,1,"Likely benign(Last reviewed: Jul 18, 2016)",-0.5,"criteria provided, single submitter",1
TP53,NA,0,Hereditary cancer-predisposing syndrome,1,"Likely benign(Last reviewed: Oct 9, 2019)",-0.5,"criteria provided, single submitter",1
TP53,NA,0,Hereditary cancer-predisposing syndrome,1,"Likely benign(Last reviewed: Feb 17, 2016)",-0.5,"criteria provided, single submitter",1
TP53,NA,0,Hereditary cancer-predisposing syndrome,1,"Likely benign(Last reviewed: Oct 26, 2018)",-0.5,"criteria provided, single submitter",1
TP53,NA,0,Hereditary cancer-predisposing syndrome,1,"Likely benign(Last reviewed: Mar 22, 2017)",-0.5,"criteria provided, single submitter",1
TP53,NA,0,Hereditary cancer-predisposing syndrome,1,"Likely benign(Last reviewed: Apr 26, 2016)",-0.5,"criteria provided, single submitter",1
TP53,NA,0,Hereditary cancer-predisposing syndrome,1,"Likely benign(Last reviewed: Aug 31, 2016)",-0.5,"criteria provided, single submitter",1
TP53,NA,0,Hereditary cancer-predisposing syndrome,1,"Likely benign(Last reviewed: Nov 22, 2017)",-0.5,"criteria provided, single submitter",1
TP53,NA,0,Hereditary cancer-predisposing syndrome,1,"Likely benign(Last reviewed: Dec 6, 2018)",-0.5,"criteria provided, single submitter",1
TP53,NA,0,Hereditary cancer-predisposing syndrome,1,"Likely benign(Last reviewed: Oct 7, 2016)",-0.5,"criteria provided, single submitter",1
TP53,NA,0,Hereditary cancer-predisposing syndrome,1,"Likely benign(Last reviewed: Feb 21, 2017)",-0.5,"criteria provided, single submitter",1
TP53,NA,0,not provided|Li-Fraumeni syndrome,1,"Likely benign(Last reviewed: Jul 26, 2019)",-0.5,"criteria provided, multiple submitters, no conflicts",1
TP53,NA,0,Li-Fraumeni syndrome 1,1,"Likely benign(Last reviewed: Jan 13, 2018)",-0.5,"criteria provided, single submitter",1
TP53,NA,0,Li-Fraumeni syndrome,1,"Likely benign(Last reviewed: Jun 14, 2016)",-0.5,"criteria provided, single submitter",1
TP53,NA,0,Li-Fraumeni syndrome 1,1,"Likely benign(Last reviewed: Jan 13, 2018)",-0.5,"criteria provided, single submitter",1
TP53,NA,0,Li-Fraumeni syndrome 1,1,"Likely benign(Last reviewed: Jan 13, 2018)",-0.5,"criteria provided, single submitter",1
TP53,NA,0,not specified,0,"Likely benign(Last reviewed: Mar 7, 2016)",-0.5,"criteria provided, single submitter",1
TP53,NA,0,not specified,0,"Likely benign(Last reviewed: Oct 7, 2015)",-0.5,"criteria provided, single submitter",1
TP53,NA,0,not provided|Li-Fraumeni syndrome,1,"Likely benign(Last reviewed: Jun 1, 2018)",-0.5,"criteria provided, single submitter",1
TP53,"E256A, E349A, E388A, E229A",1,Hereditary cancer-predisposing syndrome|not provided|Li-Fraumeni syndrome,1,"Likely benign(Last reviewed: Aug 11, 2020)",-0.5,reviewed by expert panel,1
TP53,NA,0,Hereditary cancer-predisposing syndrome|Li-Fraumeni syndrome,1,"Likely benign(Last reviewed: Sep 14, 2019)",-0.5,"criteria provided, multiple submitters, no conflicts",1
TP53,"M252T, M345T, M384T, M225T",1,Li-Fraumeni syndrome 1|Li-Fraumeni syndrome|Hereditary cancer-predisposing syndrome|not provided,1,"Likely benign(Last reviewed: Aug 4, 2021)",-0.5,reviewed by expert panel,1
TP53,"M252V, M345V, M384V, M225V",1,not specified|Hereditary cancer-predisposing syndrome|not provided|Li-Fraumeni syndrome 1|Li-Fraumeni syndrome,1,"Likely benign(Last reviewed: Apr 12, 2021)",-0.5,reviewed by expert panel,1
TP53,NA,0,Hereditary cancer-predisposing syndrome|Li-Fraumeni syndrome,1,"Likely benign(Last reviewed: Mar 7, 2019)",-0.5,"criteria provided, multiple submitters, no conflicts",1
TP53,NA,0,Hereditary cancer-predisposing syndrome|not provided|Li-Fraumeni syndrome 1|Li-Fraumeni syndrome|Carcinoma of colon|Squamous cell carcinoma of the head and neck,1,"Benign/Likely benign(Last reviewed: Nov 20, 2020)",-0.5,"criteria provided, multiple submitters, no conflicts",1
TP53,NA,0,Hereditary cancer-predisposing syndrome,1,"Likely benign(Last reviewed: Jul 29, 2014)",-0.5,"criteria provided, single submitter",1
TP53,"R247H, R340H, R379H, R220H",1,not provided|Hereditary cancer-predisposing syndrome|Li-Fraumeni syndrome 1|Li-Fraumeni syndrome,1,"Likely benign(Last reviewed: Aug 12, 2021)",-0.5,reviewed by expert panel,1
TP53,"R247L, R340L, R379L, R220L",1,Hereditary cancer-predisposing syndrome|not provided|Li-Fraumeni syndrome 1|Li-Fraumeni syndrome,1,"Likely benign(Last reviewed: Apr 2, 2021)",-0.5,reviewed by expert panel,1
TP53,"R247S, R340S, R379S, R220S",1,Li-Fraumeni syndrome|Li-Fraumeni syndrome 1|not provided|Hereditary cancer-predisposing syndrome,1,"Likely benign(Last reviewed: Apr 12, 2021)",-0.5,reviewed by expert panel,1
TP53,NA,0,Li-Fraumeni syndrome|not provided,1,"Likely benign(Last reviewed: May 23, 2016)",-0.5,"criteria provided, single submitter",1
TP53,NA,0,Li-Fraumeni syndrome|Hereditary cancer-predisposing syndrome,1,"Likely benign(Last reviewed: Dec 7, 2019)",-0.5,"criteria provided, multiple submitters, no conflicts",1
TP53,NA,0,not provided|Li-Fraumeni syndrome,1,"Likely benign(Last reviewed: Jan 5, 2020)",-0.5,"criteria provided, multiple submitters, no conflicts",1
TP53,NA,0,not provided|Li-Fraumeni syndrome|Hereditary cancer-predisposing syndrome,1,"Likely benign(Last reviewed: Mar 16, 2020)",-0.5,"criteria provided, multiple submitters, no conflicts",1
TP53,"G242R, G335R, G374R, G215R",1,Hereditary cancer-predisposing syndrome|not provided|Li-Fraumeni syndrome,1,"Likely benign(Last reviewed: Aug 28, 2019)",-0.5,reviewed by expert panel,1
TP53,NA,0,Hereditary cancer-predisposing syndrome|Li-Fraumeni syndrome,1,"Likely benign(Last reviewed: Nov 30, 2020)",-0.5,"criteria provided, multiple submitters, no conflicts",1
TP53,NA,0,Hereditary cancer-predisposing syndrome,1,"Likely benign(Last reviewed: Nov 2, 2018)",-0.5,"criteria provided, single submitter",1
TP53,NA,0,Hereditary cancer-predisposing syndrome,1,"Likely benign(Last reviewed: Aug 7, 2018)",-0.5,"criteria provided, single submitter",1
TP53,NA,0,Li-Fraumeni syndrome,1,"Likely benign(Last reviewed: May 21, 2020)",-0.5,"criteria provided, single submitter",1
TP53,NA,0,Li-Fraumeni syndrome|Hereditary cancer-predisposing syndrome,1,"Likely benign(Last reviewed: Nov 28, 2019)",-0.5,"criteria provided, multiple submitters, no conflicts",1
TP53,"H236Y, H329Y, H368Y, H209Y",1,Li-Fraumeni syndrome 1|Li-Fraumeni syndrome|Hereditary cancer-predisposing syndrome,1,"Likely benign(Last reviewed: Apr 19, 2021)",-0.5,reviewed by expert panel,1
TP53,NA,0,not specified,0,"Likely benign(Last reviewed: Nov 19, 2015)",-0.5,"criteria provided, single submitter",1
TP53,NA,0,not provided|Li-Fraumeni syndrome,1,"Likely benign(Last reviewed: Jul 29, 2018)",-0.5,"criteria provided, single submitter",1
TP53,NA,0,Li-Fraumeni syndrome,1,"Likely benign(Last reviewed: Dec 18, 2019)",-0.5,"criteria provided, single submitter",1
TP53,NA,0,Li-Fraumeni syndrome,1,"Likely benign(Last reviewed: Jun 21, 2019)",-0.5,"criteria provided, single submitter",1
TP53,NA,0,Hereditary cancer-predisposing syndrome,1,"Likely benign(Last reviewed: Feb 25, 2019)",-0.5,"criteria provided, single submitter",1
TP53,NA,0,not specified|not provided|none provided,0,"Benign/Likely benign(Last reviewed: Jul 31, 2019)",-0.5,"criteria provided, multiple submitters, no conflicts",1
TP53,NA,0,Hereditary cancer-predisposing syndrome,1,"Likely benign(Last reviewed: Sep 23, 2019)",-0.5,"criteria provided, single submitter",1
TP53,NA,0,not specified,0,"Likely benign(Last reviewed: Dec 12, 2017)",-0.5,"criteria provided, single submitter",1
TP53,NA,0,not specified,0,"Likely benign(Last reviewed: Jun 21, 2016)",-0.5,"criteria provided, single submitter",1
TP53,NA,0,Hereditary cancer-predisposing syndrome,1,"Likely benign(Last reviewed: Sep 26, 2017)",-0.5,"criteria provided, single submitter",1
TP53,NA,0,Hereditary cancer-predisposing syndrome,1,"Likely benign(Last reviewed: Dec 27, 2017)",-0.5,"criteria provided, single submitter",1
TP53,NA,0,Li-Fraumeni syndrome,1,"Likely benign(Last reviewed: Nov 12, 2019)",-0.5,"criteria provided, single submitter",1
TP53,NA,0,not provided|Li-Fraumeni syndrome,1,"Likely benign(Last reviewed: Dec 14, 2018)",-0.5,"criteria provided, single submitter",1
TP53,NA,0,Li-Fraumeni syndrome,1,"Likely benign(Last reviewed: Dec 15, 2019)",-0.5,"criteria provided, single submitter",1
TP53,NA,0,Li-Fraumeni syndrome,1,"Likely benign(Last reviewed: Oct 12, 2020)",-0.5,"criteria provided, single submitter",1
TP53,NA,0,not specified,0,"Likely benign(Last reviewed: Jan 4, 2016)",-0.5,"criteria provided, single submitter",1
TP53,"S234A, S327A, S366A, S207A",1,not specified|Squamous cell carcinoma of the head and neck|Hereditary cancer-predisposing syndrome|not provided|Li-Fraumeni syndrome|Malignant tumor of breast,1,"Likely benign(Last reviewed: Sep 16, 2019)",-0.5,reviewed by expert panel,1
TP53,NA,0,Li-Fraumeni syndrome,1,"Likely benign(Last reviewed: Feb 7, 2020)",-0.5,"criteria provided, single submitter",1
TP53,"H233Y, H326Y, H365Y, H206Y",1,Li-Fraumeni syndrome 1|Malignant tumor of breast|Hereditary cancer-predisposing syndrome|Li-Fraumeni syndrome,1,"Likely benign(Last reviewed: Aug 28, 2019)",-0.5,reviewed by expert panel,1
TP53,NA,0,Hereditary cancer-predisposing syndrome,1,"Likely benign(Last reviewed: Feb 26, 2019)",-0.5,"criteria provided, single submitter",1
TP53,NA,0,not specified,0,Likely benign,-0.5,"criteria provided, single submitter",1
TP53,"G228A, G321A, G360A, G201A",1,not specified|Li-Fraumeni syndrome 1|Hereditary cancer-predisposing syndrome|not provided|Li-Fraumeni syndrome,1,"Likely benign(Last reviewed: Aug 28, 2019)",-0.5,reviewed by expert panel,1
TP53,NA,0,Hereditary cancer-predisposing syndrome,1,"Likely benign(Last reviewed: Apr 28, 2017)",-0.5,"criteria provided, single submitter",1
TP53,"G224R, G317R, G356R, G197R",1,Li-Fraumeni syndrome|Li-Fraumeni syndrome 1|Hereditary cancer-predisposing syndrome|not specified|not provided,1,"Likely benign(Last reviewed: Aug 4, 2021)",-0.5,reviewed by expert panel,1
TP53,NA,0,not specified,0,"Likely benign(Last reviewed: Sep 23, 2016)",-0.5,"criteria provided, single submitter",1
TP53,NA,0,Hereditary cancer-predisposing syndrome|not provided|Li-Fraumeni syndrome,1,"Likely benign(Last reviewed: Jun 19, 2018)",-0.5,"criteria provided, multiple submitters, no conflicts",1
TP53,"Q222K, Q315K, Q354K, Q195K",1,Colorectal polyposis|Colonic neoplasm|Hereditary cancer-predisposing syndrome|Li-Fraumeni syndrome 1|not specified|Li-Fraumeni syndrome,1,"Likely benign(Last reviewed: Aug 2, 2021)",-0.5,reviewed by expert panel,1
TP53,NA,0,Li-Fraumeni syndrome,1,"Likely benign(Last reviewed: Nov 18, 2019)",-0.5,"criteria provided, single submitter",1
TP53,NA,0,Hereditary cancer-predisposing syndrome|Li-Fraumeni syndrome,1,"Likely benign(Last reviewed: Sep 23, 2019)",-0.5,"criteria provided, multiple submitters, no conflicts",1
TP53,NA,0,Hereditary cancer-predisposing syndrome,1,"Likely benign(Last reviewed: May 24, 2016)",-0.5,"criteria provided, single submitter",1
TP53,"E307D, E346D, E214D, E187D",1,Hereditary cancer-predisposing syndrome,1,"Likely benign(Last reviewed: Sep 10, 2020)",-0.5,"criteria provided, single submitter",1
TP53,NA,0,Li-Fraumeni syndrome,1,"Likely benign(Last reviewed: Jun 5, 2017)",-0.5,"criteria provided, single submitter",1
TP53,NA,0,Li-Fraumeni syndrome,1,"Likely benign(Last reviewed: Oct 29, 2015)",-0.5,"criteria provided, single submitter",1
TP53,NA,0,Hereditary cancer-predisposing syndrome|Li-Fraumeni syndrome,1,"Likely benign(Last reviewed: Jul 10, 2020)",-0.5,"criteria provided, multiple submitters, no conflicts",1
TP53,NA,0,Li-Fraumeni syndrome,1,"Likely benign(Last reviewed: May 6, 2020)",-0.5,"criteria provided, single submitter",1
TP53,"R210Q, R303Q, R342Q, R183Q",1,not provided|Li-Fraumeni syndrome 1|Li-Fraumeni syndrome|Hereditary cancer-predisposing syndrome,1,"Likely benign(Last reviewed: Aug 11, 2021)",-0.5,reviewed by expert panel,1
TP53,NA,0,Li-Fraumeni syndrome 1|Li-Fraumeni syndrome|Hereditary cancer-predisposing syndrome|not provided,1,"Likely benign(Last reviewed: Apr 8, 2021)",-0.5,"criteria provided, multiple submitters, no conflicts",1
TP53,"E207Q, E300Q, E339Q, E180Q",1,Hereditary cancer-predisposing syndrome|not provided|Li-Fraumeni syndrome,1,"Likely benign(Last reviewed: Sep 1, 2020)",-0.5,reviewed by expert panel,1
TP53,NA,0,not specified|Hereditary cancer-predisposing syndrome|not provided|Li-Fraumeni syndrome 1|Li-Fraumeni syndrome|Squamous cell carcinoma of the head and neck,1,"Benign/Likely benign(Last reviewed: Dec 7, 2020)",-0.5,"criteria provided, multiple submitters, no conflicts",1
TP53,NA,0,not specified,0,"Likely benign(Last reviewed: Aug 29, 2019)",-0.5,"criteria provided, single submitter",1
TP53,NA,0,not specified,0,"Likely benign(Last reviewed: Oct 23, 2017)",-0.5,"criteria provided, single submitter",1
TP53,NA,0,Hereditary cancer-predisposing syndrome,1,"Likely benign(Last reviewed: Aug 10, 2017)",-0.5,"criteria provided, single submitter",1
TP53,NA,0,Li-Fraumeni syndrome,1,"Likely benign(Last reviewed: Oct 27, 2020)",-0.5,"criteria provided, single submitter",1
TP53,NA,0,Hereditary cancer-predisposing syndrome|Li-Fraumeni syndrome,1,"Likely benign(Last reviewed: Aug 13, 2019)",-0.5,"criteria provided, multiple submitters, no conflicts",1
TP53,"R201H, R294H, R333H, R174H",1,not provided|Hereditary cancer-predisposing syndrome|Li-Fraumeni syndrome 1|Li-Fraumeni syndrome,1,"Likely benign(Last reviewed: May 6, 2021)",-0.5,reviewed by expert panel,1
TP53,"R201C, R294C, R333C, R174C",1,not provided|Hereditary cancer-predisposing syndrome|Squamous cell carcinoma of the head and neck|Li-Fraumeni syndrome|Li-Fraumeni syndrome 1|not specified,1,"Likely benign(Last reviewed: Apr 19, 2021)",-0.5,reviewed by expert panel,1
TP53,NA,0,not provided|Hereditary cancer-predisposing syndrome|Li-Fraumeni syndrome,1,"Likely benign(Last reviewed: Jun 10, 2020)",-0.5,"criteria provided, multiple submitters, no conflicts",1
TP53,NA,0,Li-Fraumeni syndrome|Hereditary cancer-predisposing syndrome,1,"Likely benign(Last reviewed: Mar 13, 2020)",-0.5,"criteria provided, multiple submitters, no conflicts",1
TP53,NA,0,Li-Fraumeni syndrome,1,"Likely benign(Last reviewed: Mar 16, 2019)",-0.5,"criteria provided, single submitter",1
TP53,NA,0,Li-Fraumeni syndrome,1,"Likely benign(Last reviewed: Jul 6, 2017)",-0.5,"criteria provided, single submitter",1
TP53,NA,0,Li-Fraumeni syndrome,1,"Likely benign(Last reviewed: Feb 14, 2019)",-0.5,"criteria provided, single submitter",1
TP53,NA,0,Li-Fraumeni syndrome,1,"Likely benign(Last reviewed: Aug 27, 2019)",-0.5,"criteria provided, single submitter",1
TP53,NA,0,Hereditary cancer-predisposing syndrome|not specified,1,"Likely benign(Last reviewed: May 26, 2017)",-0.5,"criteria provided, multiple submitters, no conflicts",1
TP53,NA,0,Hereditary cancer-predisposing syndrome|not specified|Li-Fraumeni syndrome 1,1,"Benign/Likely benign(Last reviewed: Mar 22, 2016)",-0.5,"criteria provided, multiple submitters, no conflicts",1
TP53,NA,0,Hereditary cancer-predisposing syndrome|Li-Fraumeni syndrome 1,1,"Benign/Likely benign(Last reviewed: Jun 2, 2016)",-0.5,"criteria provided, multiple submitters, no conflicts",1
TP53,NA,0,Hereditary cancer-predisposing syndrome,1,"Likely benign(Last reviewed: Sep 10, 2019)",-0.5,"criteria provided, single submitter",1
TP53,NA,0,Hereditary cancer-predisposing syndrome,1,"Likely benign(Last reviewed: May 30, 2018)",-0.5,"criteria provided, single submitter",1
TP53,NA,0,Hereditary cancer-predisposing syndrome,1,"Likely benign(Last reviewed: Dec 11, 2017)",-0.5,"criteria provided, single submitter",1
TP53,NA,0,Hereditary cancer-predisposing syndrome,1,"Likely benign(Last reviewed: Feb 2, 2017)",-0.5,"criteria provided, single submitter",1
TP53,NA,0,Hereditary cancer-predisposing syndrome,1,"Likely benign(Last reviewed: Mar 9, 2018)",-0.5,"criteria provided, single submitter",1
TP53,"S214del, S346del, S187del, S307del",1,Li-Fraumeni syndrome 1,1,"Likely benign(Last reviewed: Mar 23, 2018)",-0.5,"criteria provided, single submitter",1
TP53,NA,0,Hereditary cancer-predisposing syndrome,1,"Likely benign(Last reviewed: May 25, 2017)",-0.5,"criteria provided, single submitter",1
TP53,"S214L, S346L, S187L, S307L",1,not specified|Hereditary cancer-predisposing syndrome,1,"Likely benign(Last reviewed: May 10, 2019)",-0.5,"criteria provided, multiple submitters, no conflicts",1
TP53,NA,0,Hereditary cancer-predisposing syndrome,1,"Likely benign(Last reviewed: Jun 26, 2018)",-0.5,"criteria provided, single submitter",1
TP53,NA,0,Hereditary cancer-predisposing syndrome|not provided,1,"Likely benign(Last reviewed: Jul 5, 2020)",-0.5,"criteria provided, multiple submitters, no conflicts",1
TP53,"N212K, N344K, N305K, N185K",1,Hereditary cancer-predisposing syndrome,1,"Likely benign(Last reviewed: Apr 8, 2015)",-0.5,"criteria provided, single submitter",1
TP53,NA,0,Hereditary cancer-predisposing syndrome,1,"Likely benign(Last reviewed: Oct 7, 2019)",-0.5,"criteria provided, single submitter",1
TP53,NA,0,Hereditary cancer-predisposing syndrome,1,"Likely benign(Last reviewed: Oct 11, 2018)",-0.5,"criteria provided, single submitter",1
TP53,"C207R, C339R, C180R, C300R",1,Li-Fraumeni syndrome 1|Hereditary cancer-predisposing syndrome,1,"Likely benign(Last reviewed: Jun 24, 2017)",-0.5,"criteria provided, multiple submitters, no conflicts",1
TP53,"W206*, W338*, W179*, W299*",1,Hereditary cancer-predisposing syndrome,1,"Likely benign(Last reviewed: Nov 21, 2017)",-0.5,"criteria provided, single submitter",1
TP53,"W206R, W338R, W179R, W299R",1,Hereditary cancer-predisposing syndrome,1,"Likely benign(Last reviewed: Jul 18, 2016)",-0.5,"criteria provided, single submitter",1
TP53,NA,0,Hereditary cancer-predisposing syndrome,1,"Likely benign(Last reviewed: Nov 16, 2018)",-0.5,"criteria provided, single submitter",1
TP53,"R205Q, R337Q, R178Q, R298Q",1,Hereditary cancer-predisposing syndrome,1,"Likely benign(Last reviewed: Sep 24, 2017)",-0.5,"criteria provided, single submitter",1
TP53,NA,0,Hereditary cancer-predisposing syndrome,1,"Likely benign(Last reviewed: Oct 20, 2018)",-0.5,"criteria provided, single submitter",1
TP53,NA,0,Hereditary cancer-predisposing syndrome,1,"Likely benign(Last reviewed: May 23, 2019)",-0.5,"criteria provided, single submitter",1
TP53,NA,0,Squamous cell carcinoma of the head and neck,1,"Likely benign(Last reviewed: May 28, 2019)",-0.5,"criteria provided, single submitter",1
TP53,NA,0,Hereditary cancer-predisposing syndrome,1,"Likely benign(Last reviewed: Mar 28, 2017)",-0.5,"criteria provided, single submitter",1
TP53,NA,0,Hereditary cancer-predisposing syndrome,1,"Likely benign(Last reviewed: Jul 19, 2017)",-0.5,"criteria provided, single submitter",1
TP53,NA,0,Hereditary cancer-predisposing syndrome,1,"Likely benign(Last reviewed: Aug 5, 2016)",-0.5,"criteria provided, single submitter",1
TP53,NA,0,Li-Fraumeni syndrome 1,1,"Likely benign(Last reviewed: May 27, 2016)",-0.5,"criteria provided, single submitter",1
TP53,NA,0,Hereditary cancer-predisposing syndrome,1,"Likely benign(Last reviewed: May 8, 2019)",-0.5,"criteria provided, single submitter",1
TP53,NA,0,Hereditary cancer-predisposing syndrome|Li-Fraumeni syndrome 1,1,"Likely benign(Last reviewed: Sep 13, 2016)",-0.5,"criteria provided, multiple submitters, no conflicts",1
TP53,NA,0,Hereditary cancer-predisposing syndrome,1,"Likely benign(Last reviewed: Nov 25, 2017)",-0.5,"criteria provided, single submitter",1
TP53,NA,0,Hereditary cancer-predisposing syndrome,1,"Likely benign(Last reviewed: Aug 11, 2017)",-0.5,"criteria provided, single submitter",1
TP53,NA,0,Li-Fraumeni syndrome 1|Hereditary cancer-predisposing syndrome,1,"Likely benign(Last reviewed: Oct 13, 2016)",-0.5,"criteria provided, multiple submitters, no conflicts",1
TP53,"C209R, C341R, C302R, C182R",1,Hereditary cancer-predisposing syndrome,1,"Likely benign(Last reviewed: Aug 17, 2017)",-0.5,"criteria provided, single submitter",1
TP53,"C209G, C341G, C182G, C302G",1,not specified|Hereditary cancer-predisposing syndrome|Li-Fraumeni syndrome 1,1,"Benign/Likely benign(Last reviewed: Jul 28, 2016)",-0.5,"criteria provided, multiple submitters, no conflicts",1
TP53,"K206N, K338N, K179N, K299N",1,Hereditary cancer-predisposing syndrome,1,"Likely benign(Last reviewed: Oct 2, 2017)",-0.5,"criteria provided, single submitter",1
TP53,NA,0,Hereditary cancer-predisposing syndrome,1,"Likely benign(Last reviewed: May 1, 2017)",-0.5,"criteria provided, single submitter",1
TP53,"T175I, T295I, T334I, T202I",1,Hereditary cancer-predisposing syndrome,1,"Likely benign(Last reviewed: Dec 3, 2018)",-0.5,"criteria provided, single submitter",1
TP53,"Q201E, Q333E, Q174E, Q294E",1,Hereditary cancer-predisposing syndrome,1,"Likely benign(Last reviewed: Feb 13, 2017)",-0.5,"criteria provided, single submitter",1
TP53,NA,0,Hereditary cancer-predisposing syndrome,1,"Likely benign(Last reviewed: Mar 28, 2017)",-0.5,"criteria provided, single submitter",1
TP53,NA,0,Hereditary cancer-predisposing syndrome,1,"Likely benign(Last reviewed: Aug 27, 2019)",-0.5,"criteria provided, single submitter",1
TP53,NA,0,Hereditary cancer-predisposing syndrome,1,"Likely benign(Last reviewed: Apr 8, 2019)",-0.5,"criteria provided, single submitter",1
TP53,NA,0,Hereditary cancer-predisposing syndrome,1,"Likely benign(Last reviewed: Jun 13, 2017)",-0.5,"criteria provided, single submitter",1
TP53,NA,0,Hereditary cancer-predisposing syndrome,1,"Likely benign(Last reviewed: Apr 24, 2017)",-0.5,"criteria provided, single submitter",1
TP53,NA,0,Hereditary cancer-predisposing syndrome,1,"Likely benign(Last reviewed: Jan 10, 2019)",-0.5,"criteria provided, single submitter",1
TP53,NA,0,Hereditary cancer-predisposing syndrome,1,"Likely benign(Last reviewed: Oct 8, 2017)",-0.5,"criteria provided, single submitter",1
TP53,NA,0,Hereditary cancer-predisposing syndrome,1,"Likely benign(Last reviewed: Mar 22, 2018)",-0.5,"criteria provided, single submitter",1
TP53,NA,0,Hereditary cancer-predisposing syndrome,1,"Likely benign(Last reviewed: Dec 1, 2015)",-0.5,no assertion criteria provided,0
TP53,NA,0,Hereditary cancer-predisposing syndrome,1,"Likely benign(Last reviewed: Sep 16, 2017)",-0.5,"criteria provided, single submitter",1
TP53,NA,0,not provided|Li-Fraumeni syndrome|not specified|Hereditary cancer-predisposing syndrome|Li-Fraumeni syndrome 1|Malignant tumor of breast,1,"Benign/Likely benign(Last reviewed: Dec 4, 2020)",-0.5,"criteria provided, multiple submitters, no conflicts",1
TP53,NA,0,not specified,0,"Likely benign(Last reviewed: Jun 28, 2016)",-0.5,"criteria provided, single submitter",1
TP53,NA,0,Li-Fraumeni syndrome|Hereditary cancer-predisposing syndrome,1,"Likely benign(Last reviewed: Nov 21, 2018)",-0.5,"criteria provided, multiple submitters, no conflicts",1
TP53,NA,0,Hereditary cancer-predisposing syndrome|Sarcoma,1,"Likely benign(Last reviewed: Feb 19, 2016)",-0.5,"criteria provided, single submitter",1
TP53,NA,0,Hereditary cancer-predisposing syndrome|Li-Fraumeni syndrome,1,"Likely benign(Last reviewed: Jul 27, 2020)",-0.5,"criteria provided, multiple submitters, no conflicts",1
TP53,"Q185K, Q278K, Q317K, Q158K",1,not provided|Li-Fraumeni syndrome 1|Li-Fraumeni syndrome|Hereditary cancer-predisposing syndrome,1,"Likely benign(Last reviewed: Aug 4, 2021)",-0.5,reviewed by expert panel,1
TP53,NA,0,Hereditary cancer-predisposing syndrome,1,"Likely benign(Last reviewed: Feb 1, 2021)",-0.5,"criteria provided, single submitter",1
TP53,NA,0,not provided|Li-Fraumeni syndrome,1,"Likely benign(Last reviewed: Mar 9, 2018)",-0.5,"criteria provided, single submitter",1
TP53,"S183T, S276T, S315T, S156T",1,Li-Fraumeni syndrome|not specified|Hereditary cancer-predisposing syndrome,1,"Likely benign(Last reviewed: Sep 4, 2020)",-0.5,reviewed by expert panel,1
TP53,NA,0,Li-Fraumeni syndrome|not provided,1,"Likely benign(Last reviewed: Feb 9, 2018)",-0.5,"criteria provided, single submitter",1
TP53,NA,0,Li-Fraumeni syndrome,1,"Likely benign(Last reviewed: Aug 3, 2020)",-0.5,"criteria provided, single submitter",1
TP53,NA,0,Li-Fraumeni syndrome,1,"Likely benign(Last reviewed: Feb 13, 2017)",-0.5,"criteria provided, single submitter",1
TP53,NA,0,not specified|not provided|Li-Fraumeni syndrome|Hereditary cancer-predisposing syndrome,1,"Likely benign(Last reviewed: Jun 27, 2018)",-0.5,"criteria provided, multiple submitters, no conflicts",1
TP53,NA,0,Hereditary cancer-predisposing syndrome,1,"Likely benign(Last reviewed: Jun 9, 2017)",-0.5,"criteria provided, single submitter",1
TP53,NA,0,not specified|Hereditary cancer-predisposing syndrome|Li-Fraumeni syndrome,1,"Likely benign(Last reviewed: Nov 10, 2020)",-0.5,"criteria provided, multiple submitters, no conflicts",1
TP53,NA,0,Hereditary cancer-predisposing syndrome,1,"Likely benign(Last reviewed: Sep 12, 2017)",-0.5,"criteria provided, single submitter",1
TP53,NA,0,Hereditary cancer-predisposing syndrome,1,"Likely benign(Last reviewed: Oct 1, 2019)",-0.5,"criteria provided, single submitter",1
TP53,NA,0,Li-Fraumeni syndrome,1,"Likely benign(Last reviewed: Aug 23, 2019)",-0.5,"criteria provided, single submitter",1
TP53,NA,0,Li-Fraumeni syndrome,1,"Likely benign(Last reviewed: Sep 23, 2019)",-0.5,"criteria provided, single submitter",1
TP53,NA,0,Li-Fraumeni syndrome,1,"Likely benign(Last reviewed: Jul 7, 2020)",-0.5,"criteria provided, single submitter",1
TP53,NA,0,not provided|Li-Fraumeni syndrome,1,"Likely benign(Last reviewed: Oct 23, 2018)",-0.5,"criteria provided, single submitter",1
TP53,NA,0,not specified,0,"Likely benign(Last reviewed: Aug 26, 2016)",-0.5,"criteria provided, single submitter",1
TP53,NA,0,not specified|Hereditary cancer-predisposing syndrome,1,"Likely benign(Last reviewed: Sep 26, 2018)",-0.5,"criteria provided, multiple submitters, no conflicts",1
TP53,NA,0,Hereditary cancer-predisposing syndrome|not specified,1,"Likely benign(Last reviewed: Sep 12, 2017)",-0.5,"criteria provided, multiple submitters, no conflicts",1
TP53,NA,0,none provided|Hereditary cancer-predisposing syndrome|not provided,1,"Benign/Likely benign(Last reviewed: Sep 13, 2019)",-0.5,"criteria provided, multiple submitters, no conflicts",1
TP53,NA,0,not specified,0,"Likely benign(Last reviewed: Apr 19, 2016)",-0.5,"criteria provided, single submitter",1
TP53,NA,0,Hereditary cancer-predisposing syndrome|not specified,1,"Likely benign(Last reviewed: Jan 31, 2019)",-0.5,"criteria provided, multiple submitters, no conflicts",1
TP53,NA,0,Hereditary cancer-predisposing syndrome|not specified,1,"Likely benign(Last reviewed: Sep 29, 2016)",-0.5,"criteria provided, multiple submitters, no conflicts",1
TP53,NA,0,not specified,0,"Likely benign(Last reviewed: Feb 6, 2017)",-0.5,"criteria provided, single submitter",1
TP53,NA,0,not specified|Hereditary cancer-predisposing syndrome|Li-Fraumeni syndrome,1,"Likely benign(Last reviewed: Nov 24, 2020)",-0.5,"criteria provided, multiple submitters, no conflicts",1
TP53,NA,0,Li-Fraumeni syndrome,1,"Likely benign(Last reviewed: Nov 26, 2017)",-0.5,"criteria provided, single submitter",1
TP53,NA,0,not specified|Hereditary cancer-predisposing syndrome|Li-Fraumeni syndrome,1,"Likely benign(Last reviewed: Oct 30, 2020)",-0.5,"criteria provided, multiple submitters, no conflicts",1
TP53,NA,0,Li-Fraumeni syndrome,1,"Likely benign(Last reviewed: Nov 10, 2017)",-0.5,"criteria provided, single submitter",1
TP53,NA,0,Hereditary cancer-predisposing syndrome|Li-Fraumeni syndrome,1,"Likely benign(Last reviewed: Sep 30, 2020)",-0.5,"criteria provided, multiple submitters, no conflicts",1
TP53,"S171G, S264G, S303G, S144G",1,Li-Fraumeni syndrome 1|Hereditary cancer-predisposing syndrome|not provided|Li-Fraumeni syndrome,1,"Likely benign(Last reviewed: May 7, 2021)",-0.5,reviewed by expert panel,1
TP53,NA,0,Hereditary cancer-predisposing syndrome|not provided|not specified|Li-Fraumeni syndrome|Malignant tumor of breast|Familial cancer of breast,1,"Benign/Likely benign(Last reviewed: Nov 21, 2020)",-0.5,"criteria provided, multiple submitters, no conflicts",1
TP53,NA,0,not provided|Hereditary cancer-predisposing syndrome,1,"Likely benign(Last reviewed: Jan 26, 2019)",-0.5,"criteria provided, multiple submitters, no conflicts",1
TP53,NA,0,not specified,0,"Likely benign(Last reviewed: Mar 10, 2016)",-0.5,"criteria provided, single submitter",1
TP53,NA,0,not provided|Li-Fraumeni syndrome,1,"Likely benign(Last reviewed: Jul 20, 2020)",-0.5,"criteria provided, single submitter",1
TP53,NA,0,Li-Fraumeni syndrome|Hereditary cancer-predisposing syndrome,1,"Likely benign(Last reviewed: Nov 10, 2019)",-0.5,"criteria provided, multiple submitters, no conflicts",1
TP53,"E166K, E259K, E298K, E139K",1,Li-Fraumeni syndrome 1|not provided|Hereditary cancer-predisposing syndrome|Malignant tumor of breast|Li-Fraumeni syndrome|Carcinoma of colon,1,"Likely benign(Last reviewed: Aug 28, 2019)",-0.5,reviewed by expert panel,1
TP53,NA,0,not specified|Hereditary cancer-predisposing syndrome|not provided|Li-Fraumeni syndrome|Malignant tumor of breast,1,"Likely benign(Last reviewed: Nov 21, 2020)",-0.5,"criteria provided, multiple submitters, no conflicts",1
TP53,"H164Y, H257Y, H296Y, H137Y",1,Sarcoma|Hereditary cancer-predisposing syndrome|not provided|Li-Fraumeni syndrome,1,"Likely benign(Last reviewed: Aug 11, 2020)",-0.5,reviewed by expert panel,1
TP53,NA,0,Hereditary cancer-predisposing syndrome|not specified|not provided|Li-Fraumeni syndrome 1|Squamous cell carcinoma of the head and neck|Li-Fraumeni syndrome,1,"Benign/Likely benign(Last reviewed: Dec 6, 2020)",-0.5,"criteria provided, multiple submitters, no conflicts",1
TP53,NA,0,Li-Fraumeni syndrome,1,"Likely benign(Last reviewed: Sep 20, 2020)",-0.5,"criteria provided, single submitter",1
TP53,NA,0,Hereditary cancer-predisposing syndrome,1,"Likely benign(Last reviewed: Nov 13, 2018)",-0.5,"criteria provided, single submitter",1
TP53,"G161W, G254W, G293W, G134W",1,Hereditary cancer-predisposing syndrome|not provided|Li-Fraumeni syndrome|Li-Fraumeni syndrome 1,1,"Likely benign(Last reviewed: Aug 11, 2020)",-0.5,reviewed by expert panel,1
TP53,NA,0,Hereditary cancer-predisposing syndrome,1,"Likely benign(Last reviewed: Mar 26, 2019)",-0.5,"criteria provided, single submitter",1
TP53,"K160R, K253R, K292R, K133R",1,Li-Fraumeni syndrome 1|Li-Fraumeni syndrome|Hereditary cancer-predisposing syndrome,1,"Likely benign(Last reviewed: Apr 2, 2021)",-0.5,reviewed by expert panel,1
TP53,NA,0,not specified,0,"Likely benign(Last reviewed: Dec 22, 2017)",-0.5,"criteria provided, single submitter",1
TP53,"R158C, R251C, R290C, R131C",1,Li-Fraumeni syndrome 1|Li-Fraumeni syndrome|Hereditary cancer-predisposing syndrome|not provided,1,"Likely benign(Last reviewed: May 13, 2021)",-0.5,reviewed by expert panel,1
TP53,NA,0,not provided|Li-Fraumeni syndrome,1,"Likely benign(Last reviewed: Aug 4, 2018)",-0.5,"criteria provided, single submitter",1
TP53,NA,0,not specified|Hereditary cancer-predisposing syndrome|Li-Fraumeni syndrome,1,"Likely benign(Last reviewed: Nov 24, 2020)",-0.5,"criteria provided, multiple submitters, no conflicts",1
TP53,"L130P, L157P, L250P, L289P",1,Li-Fraumeni syndrome 1,1,"Likely benign(Last reviewed: Jun 16, 2021)",-0.5,reviewed by expert panel,1
TP53,NA,0,Li-Fraumeni syndrome|Hereditary cancer-predisposing syndrome,1,"Likely benign(Last reviewed: Oct 7, 2020)",-0.5,"criteria provided, multiple submitters, no conflicts",1
TP53,NA,0,not provided|Li-Fraumeni syndrome,1,"Likely benign(Last reviewed: Jun 13, 2020)",-0.5,"criteria provided, single submitter",1
TP53,NA,0,Hereditary cancer-predisposing syndrome|Li-Fraumeni syndrome,1,"Likely benign(Last reviewed: Aug 3, 2020)",-0.5,"criteria provided, multiple submitters, no conflicts",1
TP53,"T152I, T245I, T284I, T125I",1,Li-Fraumeni syndrome 1|Hereditary cancer-predisposing syndrome|Li-Fraumeni syndrome|not provided,1,"Likely benign(Last reviewed: May 13, 2021)",-0.5,reviewed by expert panel,1
TP53,NA,0,Li-Fraumeni syndrome,1,"Likely benign(Last reviewed: Jun 28, 2017)",-0.5,"criteria provided, single submitter",1
TP53,NA,0,not provided|Li-Fraumeni syndrome|Hereditary cancer-predisposing syndrome,1,"Likely benign(Last reviewed: Aug 24, 2018)",-0.5,"criteria provided, multiple submitters, no conflicts",1
TP53,NA,0,not provided|Li-Fraumeni syndrome,1,"Likely benign(Last reviewed: May 31, 2018)",-0.5,"criteria provided, multiple submitters, no conflicts",1
TP53,NA,0,Hereditary cancer-predisposing syndrome,1,"Likely benign(Last reviewed: Dec 17, 2018)",-0.5,"criteria provided, single submitter",1
TP53,NA,0,Hereditary cancer-predisposing syndrome,1,"Likely benign(Last reviewed: Oct 24, 2013)",-0.5,"criteria provided, single submitter",1
TP53,NA,0,Li-Fraumeni syndrome|not specified|Hereditary cancer-predisposing syndrome,1,"Likely benign(Last reviewed: Jul 11, 2019)",-0.5,"criteria provided, multiple submitters, no conflicts",1
TP53,NA,0,Li-Fraumeni syndrome,1,"Likely benign(Last reviewed: Jun 7, 2020)",-0.5,"criteria provided, single submitter",1
TP53,NA,0,Li-Fraumeni syndrome,1,"Likely benign(Last reviewed: Mar 8, 2020)",-0.5,"criteria provided, single submitter",1
TP53,NA,0,Li-Fraumeni syndrome,1,"Likely benign(Last reviewed: Feb 20, 2020)",-0.5,"criteria provided, single submitter",1
TP53,NA,0,Hereditary cancer-predisposing syndrome,1,"Likely benign(Last reviewed: Apr 11, 2018)",-0.5,"criteria provided, single submitter",1
TP53,NA,0,Hereditary cancer-predisposing syndrome,1,"Likely benign(Last reviewed: Oct 24, 2018)",-0.5,"criteria provided, single submitter",1
TP53,NA,0,Hereditary cancer-predisposing syndrome,1,"Likely benign(Last reviewed: Jul 19, 2017)",-0.5,"criteria provided, single submitter",1
TP53,NA,0,Hereditary cancer-predisposing syndrome,1,"Likely benign(Last reviewed: May 19, 2019)",-0.5,"criteria provided, single submitter",1
TP53,NA,0,Li-Fraumeni syndrome|not provided,1,"Likely benign(Last reviewed: Nov 29, 2018)",-0.5,"criteria provided, single submitter",1
TP53,NA,0,Hereditary cancer-predisposing syndrome,1,"Likely benign(Last reviewed: Oct 16, 2017)",-0.5,no assertion criteria provided,0
TP53,"N263S, N131S, N224S, N104S",1,Hereditary cancer-predisposing syndrome,1,"Likely benign(Last reviewed: Aug 29, 2019)",-0.5,"criteria provided, single submitter",1
TP53,NA,0,Hereditary cancer-predisposing syndrome|Li-Fraumeni syndrome,1,"Likely benign(Last reviewed: Jan 13, 2020)",-0.5,"criteria provided, multiple submitters, no conflicts",1
TP53,NA,0,Li-Fraumeni syndrome,1,"Likely benign(Last reviewed: Oct 23, 2019)",-0.5,"criteria provided, single submitter",1
TP53,NA,0,Hereditary cancer-predisposing syndrome|not provided,1,"Benign/Likely benign(Last reviewed: May 18, 2017)",-0.5,"criteria provided, multiple submitters, no conflicts",1
TP53,NA,0,Hereditary cancer-predisposing syndrome,1,"Likely benign(Last reviewed: Dec 2, 2019)",-0.5,"criteria provided, single submitter",1
TP53,NA,0,Li-Fraumeni syndrome 1,1,"Likely benign(Last reviewed: Mar 27, 2018)",-0.5,"criteria provided, single submitter",1
TP53,NA,0,Hereditary cancer-predisposing syndrome,1,"Likely benign(Last reviewed: Jan 21, 2020)",-0.5,"criteria provided, single submitter",1
TP53,NA,0,Squamous cell carcinoma of the head and neck|Hereditary cancer-predisposing syndrome,1,"Likely benign(Last reviewed: May 28, 2019)",-0.5,"criteria provided, multiple submitters, no conflicts",1
TP53,NA,0,Squamous cell carcinoma of the head and neck|Hereditary cancer-predisposing syndrome,1,"Likely benign(Last reviewed: May 28, 2019)",-0.5,"criteria provided, multiple submitters, no conflicts",1
TP53,NA,0,Hereditary cancer-predisposing syndrome,1,"Likely benign(Last reviewed: Nov 13, 2016)",-0.5,"criteria provided, single submitter",1
TP53,NA,0,Hereditary cancer-predisposing syndrome,1,"Likely benign(Last reviewed: Oct 11, 2018)",-0.5,"criteria provided, single submitter",1
TP53,NA,0,Hereditary cancer-predisposing syndrome,1,"Likely benign(Last reviewed: May 11, 2018)",-0.5,"criteria provided, single submitter",1
TP53,NA,0,Hereditary cancer-predisposing syndrome,1,"Likely benign(Last reviewed: Sep 22, 2017)",-0.5,"criteria provided, single submitter",1
TP53,NA,0,Hereditary cancer-predisposing syndrome,1,"Likely benign(Last reviewed: Dec 5, 2017)",-0.5,"criteria provided, single submitter",1
TP53,NA,0,Hereditary cancer-predisposing syndrome,1,"Likely benign(Last reviewed: Jan 17, 2018)",-0.5,"criteria provided, single submitter",1
TP53,NA,0,Hereditary cancer-predisposing syndrome,1,"Likely benign(Last reviewed: Sep 5, 2017)",-0.5,"criteria provided, single submitter",1
TP53,NA,0,Hereditary cancer-predisposing syndrome,1,"Likely benign(Last reviewed: Feb 10, 2016)",-0.5,"criteria provided, single submitter",1
TP53,NA,0,not specified|Hereditary cancer-predisposing syndrome,1,"Likely benign(Last reviewed: May 13, 2016)",-0.5,"criteria provided, single submitter",1
TP53,NA,0,Hereditary cancer-predisposing syndrome,1,"Likely benign(Last reviewed: Sep 12, 2016)",-0.5,"criteria provided, single submitter",1
TP53,NA,0,Hereditary cancer-predisposing syndrome,1,"Likely benign(Last reviewed: Dec 11, 2017)",-0.5,"criteria provided, single submitter",1
TP53,NA,0,Hereditary cancer-predisposing syndrome,1,"Likely benign(Last reviewed: Nov 8, 2015)",-0.5,"criteria provided, single submitter",1
TP53,NA,0,Hereditary cancer-predisposing syndrome,1,"Likely benign(Last reviewed: Dec 19, 2016)",-0.5,"criteria provided, single submitter",1
TP53,NA,0,Hereditary cancer-predisposing syndrome,1,"Likely benign(Last reviewed: Jun 1, 2018)",-0.5,"criteria provided, single submitter",1
TP53,NA,0,Hereditary cancer-predisposing syndrome|not specified,1,"Benign/Likely benign(Last reviewed: Jul 12, 2017)",-0.5,"criteria provided, multiple submitters, no conflicts",1
TP53,NA,0,Hereditary cancer-predisposing syndrome|Malignant tumor of breast,1,"Likely benign(Last reviewed: Jun 20, 2016)",-0.5,"criteria provided, single submitter",1
TP53,NA,0,not specified|Hereditary cancer-predisposing syndrome|Li-Fraumeni syndrome,1,"Benign/Likely benign(Last reviewed: Nov 20, 2020)",-0.5,"criteria provided, multiple submitters, no conflicts",1
TP53,NA,0,Li-Fraumeni syndrome,1,"Likely benign(Last reviewed: Sep 5, 2019)",-0.5,"criteria provided, single submitter",1
TP53,NA,0,Li-Fraumeni syndrome|not provided,1,"Likely benign(Last reviewed: Sep 26, 2018)",-0.5,"criteria provided, single submitter",1
TP53,NA,0,not provided|Li-Fraumeni syndrome,1,"Likely benign(Last reviewed: Sep 23, 2020)",-0.5,"criteria provided, single submitter",1
TP53,"S128Y, S221Y, S260Y, S101Y",1,Li-Fraumeni syndrome 1|Hereditary cancer-predisposing syndrome|Li-Fraumeni syndrome,1,"Likely benign(Last reviewed: Aug 4, 2021)",-0.5,reviewed by expert panel,1
TP53,NA,0,Hereditary cancer-predisposing syndrome|Li-Fraumeni syndrome|not specified,1,"Likely benign(Last reviewed: Jun 15, 2020)",-0.5,"criteria provided, multiple submitters, no conflicts",1
TP53,NA,0,Hereditary cancer-predisposing syndrome,1,"Likely benign(Last reviewed: Sep 11, 2017)",-0.5,"criteria provided, single submitter",1
TP53,NA,0,Li-Fraumeni syndrome 1|Hereditary cancer-predisposing syndrome,1,"Likely benign(Last reviewed: Jul 31, 2018)",-0.5,"criteria provided, multiple submitters, no conflicts",1
TP53,NA,0,Hereditary cancer-predisposing syndrome,1,"Likely benign(Last reviewed: Nov 28, 2018)",-0.5,"criteria provided, single submitter",1
TP53,"I215V, I122V, I254V, I95V",1,"Li-Fraumeni syndrome|Li-Fraumeni syndrome 1|Li-Fraumeni syndrome 1|Nasopharyngeal carcinoma|Adrenocortical carcinoma, hereditary|Familial cancer of breast|Carcinoma of colon|Basal cell carcinoma, susceptibility to, 7|Hepatocellular carcinoma|Glioma susceptibility 1|Bone osteosarcoma|Carcinoma of pancreas|Choroid plexus papilloma|Hereditary cancer-predisposing s…
TP53,NA,0,Hereditary cancer-predisposing syndrome,1,"Likely benign(Last reviewed: Dec 4, 2018)",-0.5,"criteria provided, single submitter",1
TP53,NA,0,Hereditary cancer-predisposing syndrome|Li-Fraumeni syndrome,1,"Likely benign(Last reviewed: Oct 31, 2019)",-0.5,"criteria provided, multiple submitters, no conflicts",1
TP53,NA,0,Hereditary cancer-predisposing syndrome,1,"Likely benign(Last reviewed: Oct 26, 2018)",-0.5,"criteria provided, single submitter",1
TP53,NA,0,Hereditary cancer-predisposing syndrome|Li-Fraumeni syndrome,1,"Likely benign(Last reviewed: Jan 11, 2020)",-0.5,"criteria provided, multiple submitters, no conflicts",1
TP53,NA,0,Li-Fraumeni syndrome,1,"Likely benign(Last reviewed: Jul 27, 2020)",-0.5,"criteria provided, single submitter",1
TP53,NA,0,Hereditary cancer-predisposing syndrome|Li-Fraumeni syndrome|not specified|not provided,1,"Likely benign(Last reviewed: Nov 13, 2020)",-0.5,"criteria provided, multiple submitters, no conflicts",1
TP53,NA,0,Hereditary cancer-predisposing syndrome|Li-Fraumeni syndrome,1,"Likely benign(Last reviewed: Aug 8, 2019)",-0.5,"criteria provided, multiple submitters, no conflicts",1
TP53,NA,0,not provided|Li-Fraumeni syndrome,1,"Likely benign(Last reviewed: Nov 28, 2018)",-0.5,"criteria provided, single submitter",1
TP53,NA,0,Li-Fraumeni syndrome,1,"Likely benign(Last reviewed: Sep 30, 2019)",-0.5,"criteria provided, single submitter",1
TP53,NA,0,Li-Fraumeni syndrome,1,"Likely benign(Last reviewed: Nov 13, 2020)",-0.5,"criteria provided, single submitter",1
TP53,NA,0,Hereditary cancer-predisposing syndrome,1,"Likely benign(Last reviewed: Sep 26, 2014)",-0.5,"criteria provided, single submitter",1
TP53,NA,0,Hereditary cancer-predisposing syndrome,1,"Likely benign(Last reviewed: Nov 29, 2018)",-0.5,"criteria provided, single submitter",1
TP53,NA,0,not provided,0,"Likely benign(Last reviewed: Mar 19, 2021)",-0.5,"criteria provided, single submitter",1
TP53,NA,0,Hereditary cancer-predisposing syndrome,1,"Likely benign(Last reviewed: Jun 6, 2017)",-0.5,"criteria provided, single submitter",1
TP53,NA,0,not specified,0,"Likely benign(Last reviewed: Sep 13, 2017)",-0.5,"criteria provided, single submitter",1
TP53,NA,0,Hereditary cancer-predisposing syndrome,1,"Likely benign(Last reviewed: Apr 17, 2017)",-0.5,"criteria provided, single submitter",1
TP53,NA,0,Hereditary cancer-predisposing syndrome|not specified,1,"Likely benign(Last reviewed: Nov 13, 2017)",-0.5,"criteria provided, multiple submitters, no conflicts",1
TP53,NA,0,not provided|Li-Fraumeni syndrome 1|Hereditary cancer-predisposing syndrome|Li-Fraumeni syndrome,1,"Likely benign(Last reviewed: Sep 24, 2021)",-0.5,reviewed by expert panel,1
TP53,NA,0,Hereditary cancer-predisposing syndrome|Malignant tumor of breast,1,"Likely benign(Last reviewed: Dec 5, 2017)",-0.5,"criteria provided, single submitter",1
TP53,NA,0,Li-Fraumeni syndrome|Hereditary cancer-predisposing syndrome|not provided,1,"Likely benign(Last reviewed: Oct 27, 2020)",-0.5,"criteria provided, multiple submitters, no conflicts",1
TP53,NA,0,Hereditary cancer-predisposing syndrome,1,"Likely benign(Last reviewed: Mar 3, 2017)",-0.5,"criteria provided, single submitter",1
TP53,NA,0,not provided|Hereditary cancer-predisposing syndrome,1,"Likely benign(Last reviewed: Aug 22, 2019)",-0.5,"criteria provided, multiple submitters, no conflicts",1
TP53,NA,0,not provided,0,"Likely benign(Last reviewed: Jun 21, 2018)",-0.5,"criteria provided, single submitter",1
TP53,NA,0,not provided,0,"Likely benign(Last reviewed: Jun 18, 2018)",-0.5,"criteria provided, single submitter",1
TP53,NA,0,not provided,0,"Likely benign(Last reviewed: May 19, 2021)",-0.5,"criteria provided, single submitter",1
TP53,NA,0,not provided,0,"Likely benign(Last reviewed: Jul 22, 2018)",-0.5,"criteria provided, single submitter",1
TP53,NA,0,not provided|not specified,0,"Benign/Likely benign(Last reviewed: Jun 24, 2018)",-0.5,"criteria provided, multiple submitters, no conflicts",1
TP53,NA,0,not provided|Li-Fraumeni syndrome,1,"Likely benign(Last reviewed: Nov 20, 2020)",-0.5,"criteria provided, single submitter",1
TP53,NA,0,Hereditary cancer-predisposing syndrome,1,"Likely benign(Last reviewed: Aug 17, 2017)",-0.5,"criteria provided, single submitter",1
TP53,NA,0,Hereditary cancer-predisposing syndrome|not specified|Li-Fraumeni syndrome 1,1,"Benign/Likely benign(Last reviewed: Feb 24, 2017)",-0.5,"criteria provided, multiple submitters, no conflicts",1
TP53,NA,0,Hereditary cancer-predisposing syndrome,1,"Likely benign(Last reviewed: May 5, 2017)",-0.5,"criteria provided, single submitter",1
TP53,NA,0,Hereditary cancer-predisposing syndrome|not specified|Li-Fraumeni syndrome 1,1,"Likely benign(Last reviewed: May 16, 2018)",-0.5,"criteria provided, multiple submitters, no conflicts",1
TP53,NA,0,Li-Fraumeni syndrome 1|not specified,1,"Likely benign(Last reviewed: Nov 23, 2016)",-0.5,"criteria provided, single submitter",1
TP53,NA,0,Hereditary cancer-predisposing syndrome|not specified,1,"Likely benign(Last reviewed: Sep 7, 2017)",-0.5,"criteria provided, multiple submitters, no conflicts",1
TP53,NA,0,Li-Fraumeni syndrome,1,"Likely benign(Last reviewed: Oct 19, 2020)",-0.5,"criteria provided, single submitter",1
TP53,NA,0,not provided|Hereditary cancer-predisposing syndrome|Li-Fraumeni syndrome,1,"Likely benign(Last reviewed: Nov 24, 2020)",-0.5,"criteria provided, multiple submitters, no conflicts",1
TP53,NA,0,Hereditary cancer-predisposing syndrome|not provided|Neoplasm of ovary|Li-Fraumeni syndrome 1|Li-Fraumeni syndrome,1,"Benign/Likely benign(Last reviewed: Nov 20, 2020)",-0.5,"criteria provided, multiple submitters, no conflicts",1
TP53,NA,0,Li-Fraumeni syndrome|Hereditary cancer-predisposing syndrome,1,"Likely benign(Last reviewed: Nov 5, 2020)",-0.5,"criteria provided, multiple submitters, no conflicts",1
TP53,NA,0,Li-Fraumeni syndrome|Hereditary cancer-predisposing syndrome,1,"Likely benign(Last reviewed: Sep 10, 2020)",-0.5,"criteria provided, multiple submitters, no conflicts",1
TP53,NA,0,Li-Fraumeni syndrome,1,"Likely benign(Last reviewed: Mar 6, 2020)",-0.5,"criteria provided, single submitter",1
TP53,NA,0,Hereditary cancer-predisposing syndrome,1,"Likely benign(Last reviewed: Mar 27, 2017)",-0.5,"criteria provided, single submitter",1
TP53,NA,0,Squamous cell carcinoma of the head and neck|Hereditary cancer-predisposing syndrome|Li-Fraumeni syndrome,1,"Benign/Likely benign(Last reviewed: Dec 2, 2019)",-0.5,"criteria provided, multiple submitters, no conflicts",1
TP53,NA,0,Hereditary cancer-predisposing syndrome,1,"Likely benign(Last reviewed: Jul 10, 2017)",-0.5,"criteria provided, single submitter",1
TP53,NA,0,Hereditary cancer-predisposing syndrome,1,"Likely benign(Last reviewed: Nov 20, 2017)",-0.5,"criteria provided, single submitter",1
TP53,NA,0,Li-Fraumeni syndrome,1,"Likely benign(Last reviewed: Nov 10, 2017)",-0.5,"criteria provided, single submitter",1
TP53,NA,0,Hereditary cancer-predisposing syndrome|Li-Fraumeni syndrome,1,"Likely benign(Last reviewed: Dec 16, 2019)",-0.5,"criteria provided, multiple submitters, no conflicts",1
TP53,NA,0,Hereditary cancer-predisposing syndrome|Li-Fraumeni syndrome,1,"Likely benign(Last reviewed: Jun 30, 2020)",-0.5,"criteria provided, multiple submitters, no conflicts",1
TP53,NA,0,Hereditary cancer-predisposing syndrome,1,"Likely benign(Last reviewed: May 24, 2016)",-0.5,"criteria provided, single submitter",1
TP53,NA,0,Li-Fraumeni syndrome,1,"Likely benign(Last reviewed: Apr 10, 2019)",-0.5,"criteria provided, single submitter",1
TP53,NA,0,Hereditary cancer-predisposing syndrome|not specified|Li-Fraumeni syndrome|not provided,1,"Benign/Likely benign(Last reviewed: Dec 2, 2020)",-0.5,"criteria provided, multiple submitters, no conflicts",1
TP53,NA,0,Li-Fraumeni syndrome,1,"Likely benign(Last reviewed: Sep 24, 2019)",-0.5,"criteria provided, single submitter",1
TP53,NA,0,Li-Fraumeni syndrome|Hereditary cancer-predisposing syndrome,1,"Likely benign(Last reviewed: Jan 15, 2020)",-0.5,"criteria provided, multiple submitters, no conflicts",1
TP53,NA,0,Li-Fraumeni syndrome|not provided|Hereditary cancer-predisposing syndrome|not specified,1,"Likely benign(Last reviewed: Nov 7, 2020)",-0.5,"criteria provided, multiple submitters, no conflicts",1
TP53,NA,0,Hereditary cancer-predisposing syndrome|Li-Fraumeni syndrome|not specified,1,"Likely benign(Last reviewed: Nov 25, 2020)",-0.5,"criteria provided, multiple submitters, no conflicts",1
TP53,NA,0,Hereditary cancer-predisposing syndrome,1,"Likely benign(Last reviewed: Aug 21, 2017)",-0.5,"criteria provided, single submitter",1
TP53,NA,0,Hereditary cancer-predisposing syndrome,1,"Likely benign(Last reviewed: Feb 23, 2018)",-0.5,"criteria provided, single submitter",1
TP53,NA,0,Hereditary cancer-predisposing syndrome|not specified|Li-Fraumeni syndrome,1,"Benign/Likely benign(Last reviewed: Nov 17, 2020)",-0.5,"criteria provided, multiple submitters, no conflicts",1
TP53,"Q153H, Q192H, Q33H, Q60H",1,Malignant tumor of esophagus,1,Likely benign,-0.5,"criteria provided, single submitter",1
TP53,NA,0,Li-Fraumeni syndrome,1,"Likely benign(Last reviewed: Nov 21, 2020)",-0.5,"criteria provided, single submitter",1
TP53,NA,0,Li-Fraumeni syndrome,1,"Likely benign(Last reviewed: May 15, 2020)",-0.5,"criteria provided, single submitter",1
TP53,NA,0,Hereditary cancer-predisposing syndrome|Li-Fraumeni syndrome,1,"Likely benign(Last reviewed: Nov 27, 2020)",-0.5,"criteria provided, multiple submitters, no conflicts",1
TP53,NA,0,not specified,0,"Likely benign(Last reviewed: Feb 18, 2016)",-0.5,"criteria provided, single submitter",1
TP53,NA,0,not provided|Li-Fraumeni syndrome,1,"Likely benign(Last reviewed: Sep 1, 2020)",-0.5,"criteria provided, single submitter",1
TP53,NA,0,Li-Fraumeni syndrome,1,"Likely benign(Last reviewed: Nov 23, 2019)",-0.5,"criteria provided, single submitter",1
TP53,NA,0,Li-Fraumeni syndrome,1,"Likely benign(Last reviewed: Apr 16, 2017)",-0.5,"criteria provided, single submitter",1
TP53,NA,0,Li-Fraumeni syndrome,1,"Likely benign(Last reviewed: Nov 15, 2019)",-0.5,"criteria provided, single submitter",1
TP53,NA,0,Hereditary cancer-predisposing syndrome|not provided|Li-Fraumeni syndrome,1,"Benign/Likely benign(Last reviewed: Jan 26, 2021)",-0.5,"criteria provided, multiple submitters, no conflicts",1
TP53,NA,0,not specified,0,"Likely benign(Last reviewed: Jan 11, 2018)",-0.5,"criteria provided, single submitter",1
TP53,NA,0,Hereditary cancer-predisposing syndrome,1,"Likely benign(Last reviewed: Nov 23, 2017)",-0.5,"criteria provided, single submitter",1
TP53,NA,0,Hereditary cancer-predisposing syndrome,1,"Likely benign(Last reviewed: Jun 15, 2017)",-0.5,"criteria provided, single submitter",1
TP53,NA,0,Hereditary cancer-predisposing syndrome,1,"Likely benign(Last reviewed: Mar 16, 2017)",-0.5,"criteria provided, single submitter",1
TP53,NA,0,Hereditary cancer-predisposing syndrome|not specified,1,"Likely benign(Last reviewed: Aug 13, 2018)",-0.5,"criteria provided, multiple submitters, no conflicts",1
TP53,"D147E, D186E, D54E, D27E",1,Hereditary cancer-predisposing syndrome|not provided|Li-Fraumeni syndrome,1,"Likely benign(Last reviewed: Jul 18, 2020)",-0.5,"criteria provided, multiple submitters, no conflicts",1
TP53,NA,0,Hereditary cancer-predisposing syndrome|not provided|Li-Fraumeni syndrome,1,"Likely benign(Last reviewed: Oct 2, 2020)",-0.5,"criteria provided, multiple submitters, no conflicts",1
TP53,"D54N, D147N, D186N, D27N",1,Li-Fraumeni syndrome 1|Hereditary cancer-predisposing syndrome|not provided|Li-Fraumeni syndrome,1,"Likely benign(Last reviewed: Mar 25, 2021)",-0.5,reviewed by expert panel,1
TP53,NA,0,Squamous cell carcinoma of the head and neck|Hereditary cancer-predisposing syndrome|Li-Fraumeni syndrome|not provided,1,"Likely benign(Last reviewed: Sep 17, 2020)",-0.5,"criteria provided, multiple submitters, no conflicts",1
TP53,"S146N, S185N, S53N, S26N",1,not provided|Hereditary cancer-predisposing syndrome|Li-Fraumeni syndrome 1|Li-Fraumeni syndrome,1,"Likely benign(Last reviewed: Sep 4, 2020)",-0.5,reviewed by expert panel,1
TP53,NA,0,not provided|Li-Fraumeni syndrome|Hereditary cancer-predisposing syndrome,1,"Likely benign(Last reviewed: Mar 18, 2020)",-0.5,"criteria provided, multiple submitters, no conflicts",1
TP53,NA,0,Li-Fraumeni syndrome|Hereditary cancer-predisposing syndrome,1,"Likely benign(Last reviewed: Sep 20, 2019)",-0.5,"criteria provided, multiple submitters, no conflicts",1
TP53,NA,0,Hereditary cancer-predisposing syndrome|not provided|Li-Fraumeni syndrome,1,"Likely benign(Last reviewed: May 29, 2020)",-0.5,"criteria provided, multiple submitters, no conflicts",1
TP53,NA,0,Hereditary cancer-predisposing syndrome,1,"Likely benign(Last reviewed: Aug 30, 2016)",-0.5,"criteria provided, single submitter",1
TP53,NA,0,Hereditary cancer-predisposing syndrome,1,"Likely benign(Last reviewed: Jan 4, 2021)",-0.5,"criteria provided, single submitter",1
TP53,NA,0,Hereditary cancer-predisposing syndrome,1,"Likely benign(Last reviewed: Mar 15, 2018)",-0.5,"criteria provided, single submitter",1
TP53,"R135K, R174K, R42K, R15K",1,not provided,0,"Likely benign(Last reviewed: Sep 1, 2020)",-0.5,"criteria provided, single submitter",1
TP53,NA,0,Li-Fraumeni syndrome|Hereditary cancer-predisposing syndrome,1,"Likely benign(Last reviewed: Feb 28, 2020)",-0.5,"criteria provided, multiple submitters, no conflicts",1
TP53,NA,0,Hereditary cancer-predisposing syndrome|Li-Fraumeni syndrome,1,"Likely benign(Last reviewed: Sep 18, 2019)",-0.5,"criteria provided, multiple submitters, no conflicts",1
TP53,NA,0,not provided|Li-Fraumeni syndrome|not specified|Hereditary cancer-predisposing syndrome,1,"Benign/Likely benign(Last reviewed: Jan 19, 2021)",-0.5,"criteria provided, multiple submitters, no conflicts",1
TP53,"T131M, T170M, T38M, T11M",1,Hereditary cancer-predisposing syndrome|not provided|Li-Fraumeni syndrome 1|Li-Fraumeni syndrome,1,"Likely benign(Last reviewed: Apr 12, 2021)",-0.5,reviewed by expert panel,1
TP53,NA,0,Li-Fraumeni syndrome|Hereditary cancer-predisposing syndrome|not specified|not provided,1,"Likely benign(Last reviewed: May 25, 2020)",-0.5,"criteria provided, multiple submitters, no conflicts",1
TP53,NA,0,Li-Fraumeni syndrome|Hereditary cancer-predisposing syndrome,1,"Likely benign(Last reviewed: Jul 15, 2020)",-0.5,"criteria provided, multiple submitters, no conflicts",1
TP53,"Q126K, Q33K, Q165K, Q6K",1,Hereditary cancer-predisposing syndrome,1,"Likely benign(Last reviewed: Dec 2, 2016)",-0.5,"criteria provided, single submitter",1
TP53,NA,0,Hereditary cancer-predisposing syndrome,1,"Likely benign(Last reviewed: Jan 12, 2016)",-0.5,"criteria provided, single submitter",1
TP53,NA,0,Hereditary cancer-predisposing syndrome|not specified|Li-Fraumeni syndrome,1,"Likely benign(Last reviewed: Sep 16, 2020)",-0.5,"criteria provided, multiple submitters, no conflicts",1
TP53,"M121I, M160I, M28I, M1I",1,not provided|Li-Fraumeni syndrome 1|Hereditary cancer-predisposing syndrome|Li-Fraumeni syndrome,1,"Likely benign(Last reviewed: Oct 27, 2020)",-0.5,reviewed by expert panel,1
TP53,NA,0,not specified,0,"Likely benign(Last reviewed: Feb 19, 2016)",-0.5,"criteria provided, single submitter",1
TP53,NA,0,Hereditary cancer-predisposing syndrome|not specified|not provided|Li-Fraumeni syndrome,1,"Benign/Likely benign(Last reviewed: Dec 3, 2020)",-0.5,"criteria provided, multiple submitters, no conflicts",1
TP53,NA,0,not specified|Hereditary cancer-predisposing syndrome|Li-Fraumeni syndrome,1,"Likely benign(Last reviewed: Jan 15, 2020)",-0.5,"criteria provided, multiple submitters, no conflicts",1
TP53,"V118I, V157I, V25I",1,Li-Fraumeni syndrome|Li-Fraumeni syndrome 1|not provided|Hereditary cancer-predisposing syndrome,1,"Likely benign(Last reviewed: Aug 26, 2020)",-0.5,reviewed by expert panel,1
TP53,NA,0,not specified|Hereditary cancer-predisposing syndrome|not provided|Li-Fraumeni syndrome,1,"Benign/Likely benign(Last reviewed: Dec 7, 2020)",-0.5,"criteria provided, multiple submitters, no conflicts",1
TP53,NA,0,Li-Fraumeni syndrome,1,"Likely benign(Last reviewed: Jul 7, 2020)",-0.5,"criteria provided, single submitter",1
TP53,NA,0,Li-Fraumeni syndrome|Hereditary cancer-predisposing syndrome,1,"Likely benign(Last reviewed: Aug 21, 2019)",-0.5,"criteria provided, multiple submitters, no conflicts",1
TP53,NA,0,Hereditary cancer-predisposing syndrome|Neoplasm of ovary|Li-Fraumeni syndrome,1,"Likely benign(Last reviewed: Jul 1, 2020)",-0.5,"criteria provided, multiple submitters, no conflicts",1
TP53,NA,0,Colorectal cancer|Hereditary cancer-predisposing syndrome|not specified|Malignant tumor of breast|Li-Fraumeni syndrome,1,"Benign/Likely benign(Last reviewed: Aug 19, 2020)",-0.5,"criteria provided, multiple submitters, no conflicts",1
TP53,NA,0,Hereditary cancer-predisposing syndrome,1,"Likely benign(Last reviewed: Jan 2, 2019)",-0.5,"criteria provided, single submitter",1
TP53,NA,0,not specified|Li-Fraumeni syndrome|Hereditary cancer-predisposing syndrome,1,"Likely benign(Last reviewed: Dec 24, 2020)",-0.5,"criteria provided, multiple submitters, no conflicts",1
TP53,NA,0,Li-Fraumeni syndrome,1,"Likely benign(Last reviewed: Oct 29, 2020)",-0.5,"criteria provided, single submitter",1
TP53,NA,0,not specified,0,"Likely benign(Last reviewed: Feb 21, 2018)",-0.5,"criteria provided, single submitter",1
TP53,NA,0,Hereditary cancer-predisposing syndrome|not specified|Li-Fraumeni syndrome,1,"Likely benign(Last reviewed: Dec 3, 2020)",-0.5,"criteria provided, multiple submitters, no conflicts",1
TP53,NA,0,Hereditary cancer-predisposing syndrome,1,"Likely benign(Last reviewed: Dec 31, 2014)",-0.5,"criteria provided, single submitter",1
TP53,NA,0,Hereditary cancer-predisposing syndrome,1,"Likely benign(Last reviewed: Jul 31, 2020)",-0.5,"criteria provided, single submitter",1
TP53,NA,0,Hereditary cancer-predisposing syndrome,1,"Likely benign(Last reviewed: Jan 27, 2017)",-0.5,"criteria provided, single submitter",1
TP53,NA,0,Li-Fraumeni syndrome|Hereditary cancer-predisposing syndrome,1,"Likely benign(Last reviewed: Apr 6, 2020)",-0.5,"criteria provided, multiple submitters, no conflicts",1
TP53,NA,0,Li-Fraumeni syndrome 1|Hereditary cancer-predisposing syndrome|Li-Fraumeni syndrome|not specified,1,"Likely benign(Last reviewed: Nov 15, 2020)",-0.5,"criteria provided, multiple submitters, no conflicts",1
TP53,NA,0,Hereditary cancer-predisposing syndrome|Li-Fraumeni syndrome,1,"Likely benign(Last reviewed: Oct 4, 2019)",-0.5,"criteria provided, multiple submitters, no conflicts",1
TP53,NA,0,Li-Fraumeni syndrome|Hereditary cancer-predisposing syndrome,1,"Likely benign(Last reviewed: Dec 2, 2019)",-0.5,"criteria provided, multiple submitters, no conflicts",1
TP53,NA,0,Hereditary cancer-predisposing syndrome,1,"Likely benign(Last reviewed: Mar 28, 2019)",-0.5,"criteria provided, single submitter",1
TP53,NA,0,Li-Fraumeni syndrome|not provided|Hereditary cancer-predisposing syndrome,1,"Likely benign(Last reviewed: Apr 28, 2021)",-0.5,"criteria provided, multiple submitters, no conflicts",1
TP53,"A90S, A129S",1,Hereditary cancer-predisposing syndrome,1,"Likely benign(Last reviewed: Sep 27, 2019)",-0.5,"criteria provided, single submitter",1
TP53,NA,0,Hereditary cancer-predisposing syndrome,1,"Likely benign(Last reviewed: Aug 26, 2016)",-0.5,"criteria provided, single submitter",1
TP53,NA,0,Li-Fraumeni syndrome,1,"Likely benign(Last reviewed: May 25, 2020)",-0.5,"criteria provided, single submitter",1
TP53,NA,0,Hereditary cancer-predisposing syndrome,1,"Likely benign(Last reviewed: Oct 20, 2018)",-0.5,"criteria provided, single submitter",1
TP53,NA,0,Hereditary cancer-predisposing syndrome|not provided|Li-Fraumeni syndrome,1,"Likely benign(Last reviewed: May 1, 2020)",-0.5,"criteria provided, multiple submitters, no conflicts",1
TP53,NA,0,Li-Fraumeni syndrome|not specified|Hereditary cancer-predisposing syndrome,1,"Likely benign(Last reviewed: Dec 2, 2019)",-0.5,"criteria provided, multiple submitters, no conflicts",1
TP53,NA,0,Li-Fraumeni syndrome,1,"Likely benign(Last reviewed: Jul 10, 2020)",-0.5,"criteria provided, single submitter",1
TP53,NA,0,Li-Fraumeni syndrome,1,"Likely benign(Last reviewed: Apr 14, 2020)",-0.5,"criteria provided, single submitter",1
TP53,NA,0,Hereditary cancer-predisposing syndrome,1,"Likely benign(Last reviewed: May 10, 2018)",-0.5,"criteria provided, single submitter",1
TP53,NA,0,Hereditary cancer-predisposing syndrome,1,"Likely benign(Last reviewed: Jun 11, 2019)",-0.5,"criteria provided, single submitter",1
TP53,NA,0,not specified|Hereditary cancer-predisposing syndrome,1,"Benign/Likely benign(Last reviewed: Apr 3, 2017)",-0.5,"criteria provided, multiple submitters, no conflicts",1
TP53,NA,0,not specified|Li-Fraumeni syndrome 1|Hereditary cancer-predisposing syndrome,1,"Likely benign(Last reviewed: Nov 10, 2016)",-0.5,"criteria provided, multiple submitters, no conflicts",1
TP53,NA,0,Hereditary cancer-predisposing syndrome|not specified,1,"Likely benign(Last reviewed: Mar 7, 2017)",-0.5,"criteria provided, multiple submitters, no conflicts",1
TP53,NA,0,Hereditary cancer-predisposing syndrome,1,"Likely benign(Last reviewed: Apr 7, 2017)",-0.5,"criteria provided, single submitter",1
TP53,NA,0,not provided,0,"Likely benign(Last reviewed: Jun 18, 2018)",-0.5,"criteria provided, single submitter",1
TP53,NA,0,not provided,0,"Likely benign(Last reviewed: Jun 15, 2018)",-0.5,"criteria provided, single submitter",1
TP53,NA,0,not provided,0,"Likely benign(Last reviewed: Aug 7, 2019)",-0.5,"criteria provided, single submitter",1
TP53,NA,0,Squamous cell carcinoma of the head and neck,1,"Likely benign(Last reviewed: May 28, 2019)",-0.5,"criteria provided, single submitter",1
TP53,NA,0,not provided|Squamous cell carcinoma of the head and neck,1,"Benign/Likely benign(Last reviewed: Aug 13, 2019)",-0.5,"criteria provided, multiple submitters, no conflicts",1
TP53,NA,0,Squamous cell carcinoma of the head and neck,1,"Likely benign(Last reviewed: May 28, 2019)",-0.5,"criteria provided, single submitter",1
TP53,NA,0,Hereditary cancer-predisposing syndrome,1,"Likely benign(Last reviewed: Jul 25, 2017)",-0.5,"criteria provided, single submitter",1
TP53,NA,0,Li-Fraumeni syndrome 1,1,"Likely benign(Last reviewed: Nov 3, 2016)",-0.5,"criteria provided, single submitter",1
TP53,NA,0,Hereditary cancer-predisposing syndrome|not specified,1,"Likely benign(Last reviewed: Jan 22, 2017)",-0.5,"criteria provided, multiple submitters, no conflicts",1
TP53,NA,0,not specified|Hereditary cancer-predisposing syndrome,1,"Likely benign(Last reviewed: Mar 28, 2017)",-0.5,"criteria provided, multiple submitters, no conflicts",1
TP53,NA,0,Li-Fraumeni syndrome,1,"Likely benign(Last reviewed: Dec 3, 2020)",-0.5,"criteria provided, single submitter",1
TP53,"C124S, C85S",1,Hereditary cancer-predisposing syndrome|not provided|Li-Fraumeni syndrome|Li-Fraumeni syndrome 1,1,"Likely benign(Last reviewed: Apr 12, 2021)",-0.5,reviewed by expert panel,1
TP53,NA,0,Li-Fraumeni syndrome,1,"Likely benign(Last reviewed: May 20, 2020)",-0.5,"criteria provided, single submitter",1
TP53,NA,0,Li-Fraumeni syndrome,1,"Likely benign(Last reviewed: Nov 12, 2019)",-0.5,"criteria provided, single submitter",1
TP53,"V122M, V83M",1,Li-Fraumeni syndrome 1|Hereditary cancer-predisposing syndrome|not specified|Li-Fraumeni syndrome,1,"Likely benign(Last reviewed: Jun 2, 2021)",-0.5,reviewed by expert panel,1
TP53,NA,0,Hereditary cancer-predisposing syndrome,1,"Likely benign(Last reviewed: Apr 5, 2018)",-0.5,"criteria provided, single submitter",1
TP53,NA,0,Li-Fraumeni syndrome,1,"Likely benign(Last reviewed: Jun 15, 2020)",-0.5,"criteria provided, single submitter",1
TP53,NA,0,not specified|Hereditary cancer-predisposing syndrome|Li-Fraumeni syndrome|Squamous cell carcinoma of the head and neck,1,"Benign/Likely benign(Last reviewed: Dec 7, 2020)",-0.5,"criteria provided, multiple submitters, no conflicts",1
TP53,NA,0,Hereditary cancer-predisposing syndrome|Li-Fraumeni syndrome,1,"Likely benign(Last reviewed: Oct 6, 2017)",-0.5,"criteria provided, multiple submitters, no conflicts",1
TP53,NA,0,Li-Fraumeni syndrome,1,"Likely benign(Last reviewed: Sep 5, 2020)",-0.5,"criteria provided, single submitter",1
TP53,NA,0,Hereditary cancer-predisposing syndrome,1,"Likely benign(Last reviewed: Nov 23, 2015)",-0.5,"criteria provided, single submitter",1
TP53,"H115R, H76R",1,not specified|Hereditary cancer-predisposing syndrome|Li-Fraumeni syndrome|not provided|Li-Fraumeni syndrome 1,1,"Likely benign(Last reviewed: Apr 12, 2021)",-0.5,reviewed by expert panel,1
TP53,NA,0,not provided|Li-Fraumeni syndrome,1,"Likely benign(Last reviewed: May 29, 2018)",-0.5,"criteria provided, single submitter",1
TP53,NA,0,Hereditary cancer-predisposing syndrome|not provided|Li-Fraumeni syndrome,1,"Benign/Likely benign(Last reviewed: Jun 14, 2020)",-0.5,"criteria provided, multiple submitters, no conflicts",1
TP53,NA,0,Li-Fraumeni syndrome|Hereditary cancer-predisposing syndrome,1,"Likely benign(Last reviewed: Feb 28, 2019)",-0.5,"criteria provided, multiple submitters, no conflicts",1
TP53,NA,0,not provided|Hereditary cancer-predisposing syndrome|Li-Fraumeni syndrome,1,"Likely benign(Last reviewed: Nov 30, 2018)",-0.5,"criteria provided, multiple submitters, no conflicts",1
TP53,"R110H, R71H",1,Hereditary cancer-predisposing syndrome|not specified|not provided|Li-Fraumeni syndrome 1|Li-Fraumeni syndrome|Malignant tumor of breast,1,"Likely benign(Last reviewed: Aug 11, 2020)",-0.5,reviewed by expert panel,1
TP53,"G108S, G69S",1,Li-Fraumeni syndrome 1|Hereditary cancer-predisposing syndrome|not provided|Hereditary breast and ovarian cancer syndrome|Li-Fraumeni syndrome,1,"Likely benign(Last reviewed: Sep 1, 2020)",-0.5,reviewed by expert panel,1
TP53,NA,0,Li-Fraumeni syndrome|Hereditary cancer-predisposing syndrome|not provided,1,"Likely benign(Last reviewed: Oct 14, 2020)",-0.5,"criteria provided, multiple submitters, no conflicts",1
TP53,NA,0,not provided|Li-Fraumeni syndrome,1,"Likely benign(Last reviewed: Oct 29, 2018)",-0.5,"criteria provided, single submitter",1
TP53,NA,0,Hereditary cancer-predisposing syndrome,1,"Likely benign(Last reviewed: Dec 14, 2015)",-0.5,"criteria provided, single submitter",1
TP53,NA,0,not provided|Li-Fraumeni syndrome,1,"Likely benign(Last reviewed: Jul 11, 2018)",-0.5,"criteria provided, single submitter",1
TP53,NA,0,Hereditary cancer-predisposing syndrome|Li-Fraumeni syndrome|not provided,1,"Likely benign(Last reviewed: May 24, 2021)",-0.5,"criteria provided, multiple submitters, no conflicts",1
TP53,NA,0,Squamous cell carcinoma of the head and neck|not provided|not specified|Hereditary cancer-predisposing syndrome|Li-Fraumeni syndrome,1,"Likely benign(Last reviewed: Oct 18, 2020)",-0.5,"criteria provided, multiple submitters, no conflicts",1
TP53,NA,0,not provided|Li-Fraumeni syndrome,1,"Likely benign(Last reviewed: Oct 29, 2018)",-0.5,"criteria provided, single submitter",1
TP53,NA,0,Hereditary cancer-predisposing syndrome|Li-Fraumeni syndrome,1,"Likely benign(Last reviewed: May 2, 2019)",-0.5,"criteria provided, multiple submitters, no conflicts",1
TP53,NA,0,Li-Fraumeni syndrome,1,"Likely benign(Last reviewed: Jun 4, 2019)",-0.5,"criteria provided, single submitter",1
TP53,NA,0,Li-Fraumeni syndrome|Hereditary cancer-predisposing syndrome,1,"Likely benign(Last reviewed: Sep 10, 2020)",-0.5,"criteria provided, multiple submitters, no conflicts",1
TP53,NA,0,Hereditary cancer-predisposing syndrome,1,"Likely benign(Last reviewed: Feb 3, 2015)",-0.5,"criteria provided, single submitter",1
TP53,NA,0,not specified,0,"Likely benign(Last reviewed: Feb 17, 2017)",-0.5,"criteria provided, single submitter",1
TP53,NA,0,Hereditary cancer-predisposing syndrome,1,"Likely benign(Last reviewed: Feb 23, 2015)",-0.5,"criteria provided, single submitter",1
TP53,NA,0,Hereditary cancer-predisposing syndrome|not specified|not provided|Li-Fraumeni syndrome,1,"Likely benign(Last reviewed: May 21, 2021)",-0.5,"criteria provided, multiple submitters, no conflicts",1
TP53,NA,0,not specified|not provided|Li-Fraumeni syndrome,1,"Likely benign(Last reviewed: Jul 20, 2020)",-0.5,"criteria provided, multiple submitters, no conflicts",1
TP53,NA,0,Li-Fraumeni syndrome|not specified|Hereditary cancer-predisposing syndrome,1,"Likely benign(Last reviewed: Aug 25, 2020)",-0.5,"criteria provided, multiple submitters, no conflicts",1
TP53,"P89T, P50T",1,Hereditary cancer-predisposing syndrome,1,"Likely benign(Last reviewed: Jan 11, 2019)",-0.5,"criteria provided, single submitter",1
TP53,NA,0,Li-Fraumeni syndrome|not provided|Hereditary cancer-predisposing syndrome,1,"Likely benign(Last reviewed: Dec 1, 2020)",-0.5,"criteria provided, multiple submitters, no conflicts",1
TP53,NA,0,Li-Fraumeni syndrome,1,"Likely benign(Last reviewed: Mar 14, 2020)",-0.5,"criteria provided, single submitter",1
TP53,NA,0,Hereditary cancer-predisposing syndrome,1,"Likely benign(Last reviewed: Sep 22, 2014)",-0.5,"criteria provided, single submitter",1
TP53,NA,0,Hereditary cancer-predisposing syndrome|not provided|not specified|Li-Fraumeni syndrome 1|Li-Fraumeni syndrome,1,"Benign/Likely benign(Last reviewed: Dec 2, 2020)",-0.5,"criteria provided, multiple submitters, no conflicts",1
TP53,"A45T, A84T",1,Li-Fraumeni syndrome 1|Hereditary cancer-predisposing syndrome|not provided|Li-Fraumeni syndrome,1,"Likely benign(Last reviewed: Aug 11, 2020)",-0.5,reviewed by expert panel,1
TP53,NA,0,Li-Fraumeni syndrome|Li-Fraumeni syndrome 1|not specified|Hereditary cancer-predisposing syndrome,1,"Likely benign(Last reviewed: Nov 16, 2020)",-0.5,"criteria provided, multiple submitters, no conflicts",1
TP53,NA,0,Hereditary cancer-predisposing syndrome|not specified|Li-Fraumeni syndrome|not provided,1,"Benign/Likely benign(Last reviewed: Nov 13, 2020)",-0.5,"criteria provided, multiple submitters, no conflicts",1
TP53,"P43L, P82L",1,not provided|Hereditary cancer-predisposing syndrome|Li-Fraumeni syndrome|Malignant tumor of breast|Li-Fraumeni syndrome 1|Squamous cell carcinoma of the head and neck,1,"Likely benign(Last reviewed: Aug 28, 2019)",-0.5,reviewed by expert panel,1
TP53,NA,0,not provided|Li-Fraumeni syndrome,1,"Likely benign(Last reviewed: Nov 9, 2018)",-0.5,"criteria provided, single submitter",1
TP53,NA,0,Hereditary cancer-predisposing syndrome,1,"Likely benign(Last reviewed: Sep 29, 2020)",-0.5,"criteria provided, single submitter",1
TP53,NA,0,not specified|Hereditary cancer-predisposing syndrome|Li-Fraumeni syndrome 1|Li-Fraumeni syndrome,1,"Likely benign(Last reviewed: Sep 17, 2020)",-0.5,"criteria provided, multiple submitters, no conflicts",1
TP53,NA,0,Li-Fraumeni syndrome|Li-Fraumeni syndrome 1|not specified|Hereditary cancer-predisposing syndrome,1,"Likely benign(Last reviewed: Dec 1, 2020)",-0.5,"criteria provided, multiple submitters, no conflicts",1
TP53,"A35V, A74V",1,Hereditary cancer-predisposing syndrome|not provided|Li-Fraumeni syndrome,1,"Likely benign(Last reviewed: Aug 11, 2020)",-0.5,reviewed by expert panel,1
TP53,NA,0,Hereditary cancer-predisposing syndrome,1,"Likely benign(Last reviewed: May 21, 2019)",-0.5,"criteria provided, single submitter",1
TP53,"P33R, P72R",1,not specified|Li-Fraumeni syndrome|Hereditary cancer-predisposing syndrome,1,"Likely benign(Last reviewed: Oct 5, 2020)",-0.5,"criteria provided, multiple submitters, no conflicts",1
TP53,NA,0,Li-Fraumeni syndrome|not provided|not specified|Hereditary cancer-predisposing syndrome,1,"Benign/Likely benign(Last reviewed: Nov 27, 2020)",-0.5,"criteria provided, multiple submitters, no conflicts",1
TP53,"P33H, P72H",1,Hereditary cancer-predisposing syndrome|Li-Fraumeni syndrome|Li-Fraumeni syndrome 1,1,"Likely benign(Last reviewed: Apr 19, 2021)",-0.5,reviewed by expert panel,1
TP53,NA,0,Li-Fraumeni syndrome|Hereditary cancer-predisposing syndrome|not specified,1,"Likely benign(Last reviewed: Mar 16, 2020)",-0.5,"criteria provided, multiple submitters, no conflicts",1
TP53,NA,0,not specified|Hereditary cancer-predisposing syndrome|Li-Fraumeni syndrome,1,"Likely benign(Last reviewed: Oct 7, 2019)",-0.5,"criteria provided, multiple submitters, no conflicts",1
TP53,NA,0,not provided|Li-Fraumeni syndrome|Hereditary cancer-predisposing syndrome,1,"Likely benign(Last reviewed: Jun 13, 2019)",-0.5,"criteria provided, multiple submitters, no conflicts",1
TP53,NA,0,Hereditary cancer-predisposing syndrome|Li-Fraumeni syndrome,1,"Likely benign(Last reviewed: Oct 8, 2020)",-0.5,"criteria provided, multiple submitters, no conflicts",1
TP53,NA,0,Hereditary cancer-predisposing syndrome|Li-Fraumeni syndrome,1,"Likely benign(Last reviewed: Sep 23, 2020)",-0.5,"criteria provided, multiple submitters, no conflicts",1
TP53,NA,0,Li-Fraumeni syndrome|Hereditary cancer-predisposing syndrome,1,"Likely benign(Last reviewed: Feb 1, 2019)",-0.5,"criteria provided, multiple submitters, no conflicts",1
TP53,NA,0,not provided|Li-Fraumeni syndrome,1,"Likely benign(Last reviewed: Oct 15, 2018)",-0.5,"criteria provided, single submitter",1
TP53,"R26G, R65G",1,Hereditary cancer-predisposing syndrome,1,"Likely benign(Last reviewed: Nov 6, 2019)",-0.5,"criteria provided, single submitter",1
TP53,NA,0,Hereditary cancer-predisposing syndrome,1,"Likely benign(Last reviewed: Jun 27, 2016)",-0.5,"criteria provided, single submitter",1
TP53,NA,0,Li-Fraumeni syndrome|Hereditary cancer-predisposing syndrome,1,"Likely benign(Last reviewed: Feb 13, 2020)",-0.5,"criteria provided, multiple submitters, no conflicts",1
TP53,NA,0,Li-Fraumeni syndrome,1,"Likely benign(Last reviewed: Mar 14, 2020)",-0.5,"criteria provided, single submitter",1
TP53,"A24G, A63G",1,not specified|not provided|Hereditary cancer-predisposing syndrome|Li-Fraumeni syndrome 1|Li-Fraumeni syndrome,1,"Likely benign(Last reviewed: Aug 5, 2021)",-0.5,reviewed by expert panel,1
TP53,"A24V, A63V",1,not provided|not specified|Hereditary cancer-predisposing syndrome|Li-Fraumeni syndrome 1|Li-Fraumeni syndrome,1,"Likely benign(Last reviewed: Apr 12, 2021)",-0.5,reviewed by expert panel,1
TP53,NA,0,Li-Fraumeni syndrome|not specified|not provided|Hereditary cancer-predisposing syndrome|Li-Fraumeni syndrome 1,1,"Benign/Likely benign(Last reviewed: Oct 23, 2020)",-0.5,"criteria provided, multiple submitters, no conflicts",1
TP53,NA,0,Li-Fraumeni syndrome|not provided,1,"Likely benign(Last reviewed: Nov 14, 2016)",-0.5,"criteria provided, single submitter",1
TP53,NA,0,Li-Fraumeni syndrome|Hereditary cancer-predisposing syndrome,1,"Likely benign(Last reviewed: Sep 5, 2018)",-0.5,"criteria provided, multiple submitters, no conflicts",1
TP53,NA,0,not provided|Hereditary cancer-predisposing syndrome|Li-Fraumeni syndrome,1,"Likely benign(Last reviewed: Dec 3, 2020)",-0.5,"criteria provided, multiple submitters, no conflicts",1
TP53,NA,0,Li-Fraumeni syndrome,1,"Likely benign(Last reviewed: Jun 15, 2019)",-0.5,"criteria provided, single submitter",1
TP53,"F15L, F54L",1,Hereditary cancer-predisposing syndrome,1,"Likely benign(Last reviewed: Oct 10, 2016)",-0.5,"criteria provided, single submitter",1
TP53,NA,0,not specified,0,"Likely benign(Last reviewed: Oct 18, 2016)",-0.5,"criteria provided, single submitter",1
TP53,"I11T, I50T",1,Hereditary cancer-predisposing syndrome|Li-Fraumeni syndrome 1|Li-Fraumeni syndrome,1,"Likely benign(Last reviewed: Apr 2, 2021)",-0.5,reviewed by expert panel,1
TP53,NA,0,Hereditary cancer-predisposing syndrome|not provided|Li-Fraumeni syndrome,1,"Benign/Likely benign(Last reviewed: Sep 24, 2020)",-0.5,"criteria provided, multiple submitters, no conflicts",1
TP53,"D10N, D49N",1,Li-Fraumeni syndrome 1|Hereditary cancer-predisposing syndrome|not specified|Li-Fraumeni syndrome|not provided,1,"Likely benign(Last reviewed: Aug 28, 2019)",-0.5,reviewed by expert panel,1
TP53,"D10H, D49H",1,not specified|Hereditary breast and ovarian cancer syndrome|Li-Fraumeni syndrome 1|Hereditary cancer-predisposing syndrome|Li-Fraumeni syndrome,1,"Likely benign(Last reviewed: May 6, 2021)",-0.5,reviewed by expert panel,1
TP53,NA,0,not provided|Hereditary cancer-predisposing syndrome|Li-Fraumeni syndrome,1,"Likely benign(Last reviewed: Jun 25, 2020)",-0.5,"criteria provided, multiple submitters, no conflicts",1
TP53,"D48E, D9E",1,Hereditary cancer-predisposing syndrome|Li-Fraumeni syndrome,1,"Likely benign(Last reviewed: Sep 4, 2020)",-0.5,reviewed by expert panel,1
TP53,NA,0,Li-Fraumeni syndrome,1,"Likely benign(Last reviewed: Aug 24, 2020)",-0.5,"criteria provided, single submitter",1
TP53,NA,0,Li-Fraumeni syndrome|not provided|Hereditary cancer-predisposing syndrome,1,"Benign/Likely benign(Last reviewed: Dec 6, 2020)",-0.5,"criteria provided, multiple submitters, no conflicts",1
TP53,NA,0,Li-Fraumeni syndrome,1,"Likely benign(Last reviewed: Nov 18, 2019)",-0.5,"criteria provided, single submitter",1
TP53,NA,0,Li-Fraumeni syndrome,1,"Likely benign(Last reviewed: Oct 14, 2018)",-0.5,"criteria provided, single submitter",1
TP53,NA,0,Li-Fraumeni syndrome|not provided,1,"Likely benign(Last reviewed: Apr 19, 2018)",-0.5,"criteria provided, single submitter",1
TP53,NA,0,Hereditary cancer-predisposing syndrome|not specified|Li-Fraumeni syndrome|not provided,1,"Benign/Likely benign(Last reviewed: Nov 21, 2020)",-0.5,"criteria provided, multiple submitters, no conflicts",1
TP53,NA,0,not provided|Li-Fraumeni syndrome,1,"Likely benign(Last reviewed: Nov 6, 2018)",-0.5,"criteria provided, single submitter",1
TP53,NA,0,Li-Fraumeni syndrome|Hereditary cancer-predisposing syndrome,1,"Likely benign(Last reviewed: Jan 5, 2020)",-0.5,"criteria provided, multiple submitters, no conflicts",1
TP53,NA,0,Li-Fraumeni syndrome,1,"Likely benign(Last reviewed: Jan 23, 2017)",-0.5,"criteria provided, single submitter",1
TP53,P36Q,1,Hereditary cancer-predisposing syndrome|not provided|Li-Fraumeni syndrome 1|Li-Fraumeni syndrome,1,"Likely benign(Last reviewed: Feb 22, 2021)",-0.5,reviewed by expert panel,1
TP53,L35F,1,Hereditary cancer-predisposing syndrome|not provided|Li-Fraumeni syndrome 1|not specified|Li-Fraumeni syndrome,1,"Likely benign(Last reviewed: Sep 17, 2020)",-0.5,reviewed by expert panel,1
TP53,NA,0,Hereditary cancer-predisposing syndrome,1,"Likely benign(Last reviewed: Mar 2, 2018)",-0.5,"criteria provided, single submitter",1
TP53,NA,0,Li-Fraumeni syndrome|not provided|Hereditary cancer-predisposing syndrome|not specified,1,"Benign/Likely benign(Last reviewed: Dec 1, 2020)",-0.5,"criteria provided, multiple submitters, no conflicts",1
TP53,NA,0,not provided|Li-Fraumeni syndrome,1,"Likely benign(Last reviewed: Mar 16, 2018)",-0.5,"criteria provided, single submitter",1
TP53,NA,0,Hereditary cancer-predisposing syndrome,1,"Likely benign(Last reviewed: Jul 23, 2016)",-0.5,"criteria provided, single submitter",1
TP53,NA,0,Li-Fraumeni syndrome|not provided,1,"Likely benign(Last reviewed: Jul 20, 2020)",-0.5,"criteria provided, single submitter",1
TP53,NA,0,not provided|Li-Fraumeni syndrome|Hereditary cancer-predisposing syndrome,1,"Likely benign(Last reviewed: Nov 25, 2020)",-0.5,"criteria provided, multiple submitters, no conflicts",1
TP53,NA,0,Li-Fraumeni syndrome 1,1,"Likely benign(Last reviewed: Apr 30, 2018)",-0.5,"criteria provided, single submitter",1
TP53,NA,0,not specified,0,"Likely benign(Last reviewed: Dec 22, 2016)",-0.5,"criteria provided, single submitter",1
TP53,NA,0,not provided|Li-Fraumeni syndrome 1,1,"Likely benign(Last reviewed: Jun 29, 2020)",-0.5,"criteria provided, multiple submitters, no conflicts",1
TP53,NA,0,not provided,0,Likely benign,-0.5,no assertion criteria provided,0
TP53,NA,0,not specified,0,Likely benign,-0.5,no assertion criteria provided,0
TP53,NA,0,Hereditary cancer-predisposing syndrome,1,"Likely benign(Last reviewed: Oct 24, 2017)",-0.5,"criteria provided, single submitter",1
TP53,NA,0,Hereditary cancer-predisposing syndrome,1,"Likely benign(Last reviewed: Nov 20, 2018)",-0.5,"criteria provided, single submitter",1
TP53,NA,0,Hereditary cancer-predisposing syndrome,1,"Likely benign(Last reviewed: Mar 23, 2017)",-0.5,"criteria provided, single submitter",1
TP53,NA,0,Hereditary cancer-predisposing syndrome,1,"Likely benign(Last reviewed: May 2, 2016)",-0.5,"criteria provided, single submitter",1
TP53,NA,0,Hereditary cancer-predisposing syndrome,1,"Likely benign(Last reviewed: Dec 5, 2017)",-0.5,"criteria provided, single submitter",1
TP53,NA,0,Hereditary cancer-predisposing syndrome,1,"Likely benign(Last reviewed: Nov 28, 2016)",-0.5,"criteria provided, single submitter",1
TP53,NA,0,not specified|Hereditary cancer-predisposing syndrome,1,"Likely benign(Last reviewed: Dec 5, 2017)",-0.5,"criteria provided, multiple submitters, no conflicts",1
TP53,NA,0,Hereditary cancer-predisposing syndrome,1,"Likely benign(Last reviewed: Jul 2, 2019)",-0.5,"criteria provided, single submitter",1
TP53,NA,0,not specified,0,Likely benign,-0.5,no assertion criteria provided,0
TP53,NA,0,Hereditary cancer-predisposing syndrome,1,"Likely benign(Last reviewed: Jul 25, 2017)",-0.5,"criteria provided, single submitter",1
TP53,NA,0,Li-Fraumeni syndrome,1,"Likely benign(Last reviewed: Oct 22, 2020)",-0.5,"criteria provided, single submitter",1
TP53,NA,0,Li-Fraumeni syndrome,1,"Likely benign(Last reviewed: Oct 1, 2020)",-0.5,"criteria provided, single submitter",1
TP53,NA,0,not provided|Li-Fraumeni syndrome,1,"Likely benign(Last reviewed: Apr 28, 2018)",-0.5,"criteria provided, single submitter",1
TP53,NA,0,Hereditary cancer-predisposing syndrome,1,"Likely benign(Last reviewed: Jan 26, 2016)",-0.5,"criteria provided, single submitter",1
[truncated: 187 more rows]

## Sheet: KRAS
Name,Gene(s),Protein change,Binary Scoring PC,Condition(s),Binary Scoring conditions ,Clinical significance (Last reviewed),Binary Score CS
GRCh38/hg38 12p13.33-11.1(chr12:64620-34682902)x4,A2M|A2M-AS1|A2ML1|ABCC9|ACRBP|ACSM4|ADIPOR2|AEBP2|AICDA|AKAP3|ALG10|AMN1|ANO2|APOBEC1|APOLD1|ARHGDIB|ARNTL2|ARNTL2-AS1|ART4|ATF7IP|ATN1|B4GALNT3|BCAT1|BCL2L14|BHLHE41|BICD1|BORCS5|C12orf4|C12orf57|C12orf60|C12orf71|C1R|C1RL|C1RL-AS1|C1S|C2CD5|C3AR1|CACNA1C|CACNA1C-AS1|CACNA1C-AS2|CACNA1C-AS4|CACNA1C-IT1|CACNA1C-IT2|CACNA1C-IT3|CACNA2D4|CAPRIN2|CAP…
GRCh38/hg38 12p13.33-11.1(chr12:77187-34380176)x3,A2M|A2M-AS1|A2ML1|ABCC9|ACRBP|ACSM4|ADIPOR2|AEBP2|AICDA|AKAP3|ALG10|AMN1|ANO2|APOBEC1|APOLD1|ARHGDIB|ARNTL2|ARNTL2-AS1|ART4|ATF7IP|ATN1|B4GALNT3|BCAT1|BCL2L14|BHLHE41|BICD1|BORCS5|C12orf4|C12orf57|C12orf60|C12orf71|C1R|C1RL|C1RL-AS1|C1S|C2CD5|C3AR1|CACNA1C|CACNA1C-AS1|CACNA1C-AS2|CACNA1C-AS4|CACNA1C-IT1|CACNA1C-IT2|CACNA1C-IT3|CACNA2D4|CAPRIN2|CAP…
GRCh38/hg38 12p13.33-12.1(chr12:80412-25470329)x3,A2M|A2M-AS1|A2ML1|ABCC9|ACRBP|ACSM4|ADIPOR2|AEBP2|AICDA|AKAP3|ANO2|APOBEC1|APOLD1|ARHGDIB|ART4|ATF7IP|ATN1|B4GALNT3|BCAT1|BCL2L14|BORCS5|C12orf4|C12orf57|C12orf60|C1R|C1RL|C1RL-AS1|C1S|C2CD5|C3AR1|CACNA1C|CACNA1C-AS1|CACNA1C-AS2|CACNA1C-AS4|CACNA1C-IT1|CACNA1C-IT2|CACNA1C-IT3|CACNA2D4|CAPZA3|CCDC77|CCND2|CCND2-AS1|CD163|CD163L1|CD27|CD27-AS1|CD4|C…
GRCh38/hg38 12p13.33-11.22(chr12:121055-28415184)x1,A2M|A2M-AS1|A2ML1|ABCC9|ACRBP|ACSM4|ADIPOR2|AEBP2|AICDA|AKAP3|ANO2|APOBEC1|APOLD1|ARHGDIB|ARNTL2|ARNTL2-AS1|ART4|ATF7IP|ATN1|B4GALNT3|BCAT1|BCL2L14|BHLHE41|BORCS5|C12orf4|C12orf57|C12orf60|C12orf71|C1R|C1RL|C1RL-AS1|C1S|C2CD5|C3AR1|CACNA1C|CACNA1C-AS1|CACNA1C-AS2|CACNA1C-AS4|CACNA1C-IT1|CACNA1C-IT2|CACNA1C-IT3|CACNA2D4|CAPZA3|CCDC77|CCDC91|CCND2…
GRCh38/hg38 12p13.33-11.1(chr12:121255-34603274)x3,A2M|A2M-AS1|A2ML1|ABCC9|ACRBP|ACSM4|ADIPOR2|AEBP2|AICDA|AKAP3|ALG10|AMN1|ANO2|APOBEC1|APOLD1|ARHGDIB|ARNTL2|ARNTL2-AS1|ART4|ATF7IP|ATN1|B4GALNT3|BCAT1|BCL2L14|BHLHE41|BICD1|BORCS5|C12orf4|C12orf57|C12orf60|C12orf71|C1R|C1RL|C1RL-AS1|C1S|C2CD5|C3AR1|CACNA1C|CACNA1C-AS1|CACNA1C-AS2|CACNA1C-AS4|CACNA1C-IT1|CACNA1C-IT2|CACNA1C-IT3|CACNA2D4|CAPRIN2|CA…
GRCh38/hg38 12p13.33-q24.33(chr12:121271-133196807)x3,LOC105369632|LOC105369728|LOC105369747|LOC105369781|LOC105369879|LOC105369911|LOC105369945|LOC105369980|LOC105370024|LOC105370068|LOC106007490|LOC106007491|LOC106096416|LOC106783497|LOC106799839|LOC107105350|LOC107436002|LOC107832852|LOC107832854|LOC107984507|LOC108178986|LOC108178987|LOC108228199|LOC108251798|LOC108254668|LOC108281141|LOC1082…
GRCh38/hg38 12p13.33-11.1(chr12:121271-34603261)x3,A2M|A2M-AS1|A2ML1|ABCC9|ACRBP|ACSM4|ADIPOR2|AEBP2|AICDA|AKAP3|ALG10|AMN1|ANO2|APOBEC1|APOLD1|ARHGDIB|ARNTL2|ARNTL2-AS1|ART4|ATF7IP|ATN1|B4GALNT3|BCAT1|BCL2L14|BHLHE41|BICD1|BORCS5|C12orf4|C12orf57|C12orf60|C12orf71|C1R|C1RL|C1RL-AS1|C1S|C2CD5|C3AR1|CACNA1C|CACNA1C-AS1|CACNA1C-AS2|CACNA1C-AS4|CACNA1C-IT1|CACNA1C-IT2|CACNA1C-IT3|CACNA2D4|CAPRIN2|CA…
GRCh38/hg38 12p13.33-11.1(chr12:212976-33926913)x4,LINC00612|LOC110120918|GOLT1B|LOC121832825|ART4|PHC1|CACNA1C-IT2|ACSM4|APOLD1|CLEC4A|CACNA1C-IT3|ZNF384|KCNA6|LOC121832826|ERGIC2|KLRC4|CLEC4E|TIGAR|CLEC12A|CCDC77|LINC02443|RHNO1|LOC112163630|TAS2R43|ITFG2|CLEC1B|PRB3|RAD51AP1|CACNA1C-AS2|RIMKLB|TAS2R20|PRH2|NINJ2-AS1|LPAR5|SLCO1B3|TSPAN9|CLECL1|LOC112163543|LOC109461484|LOC116268435|YBX3|LINC02…
GRCh38/hg38 12p12.3-11.23(chr12:19295848-27012560)x1,BCAT1|LOC108251798|DNAI7|AEBP2|LOC110121489|LOC112163549|SLCO1B1|BHLHE41|SLCO1A2|TM7SF3|ETNK1-DT|PLEKHA5|PDE3A|KRAS|FGFR1OP2|RECQL|ITPR2|ETFRF1|SLCO1C1|LINC02909|CMAS|MIR4302|LOC111501779|GYS2|ABCC9|SOX5-AS1|LOC121832828|PYROXD1|IRAG2|LINC02468|LOC645177|C2CD5|SLCO1B3|ETNK1|LMNTD1|SPX|LINC00477|LINC02398|SLCO1B7|RASSF8|LOC110120948|INTS13|LOC11…
NM_033360.4(KRAS):c.*22C>G,KRAS,F156L,1,Cardiofaciocutaneous syndrome 2|not provided|Rasopathy,1,"Pathogenic(Last reviewed: Sep 2, 2019)",1
NM_004985.5(KRAS):c.466T>A (p.Phe156Ile),KRAS,F156I,1,Noonan syndrome|Cardio-facio-cutaneous syndrome|not provided,1,"Pathogenic(Last reviewed: Apr 30, 2018)",1
NM_004985.5(KRAS):c.466T>G (p.Phe156Val),KRAS,F156V,1,not provided|Noonan syndrome,1,Pathogenic,1
NM_004985.5(KRAS):c.458A>G (p.Asp153Gly),KRAS,D153G,1,Noonan syndrome|not provided|Rasopathy,1,Pathogenic ,1
NM_004985.5(KRAS):c.458A>T (p.Asp153Val),KRAS,D153V,1,Noonan syndrome 3|Cerebral arteriovenous malformation|Lung carcinoma|Epidermal nevus syndrome|RAS-associated autoimmune leukoproliferative disorder|Malignant tumor of urinary bladder|Carcinoma of pancreas|Familial cancer of breast|Hereditary diffuse gastric cancer|Acute myeloid leukemia|Cardiofaciocutaneous syndrome 2|Noonan syndrome|Cardio-fa…
NM_033360.4(KRAS):c.*11G>A,KRAS,D153N,1,not provided,0,"Pathogenic(Last reviewed: Mar 16, 2018)",1
NM_033360.4(KRAS):c.*9T>G,KRAS,V152G,1,Noonan syndrome 3,1,"Pathogenic(Last reviewed: Jul 1, 2006)",1
NM_033360.4(KRAS):c.440A>G (p.Lys147Arg),KRAS,K147R,1,Noonan syndrome 3,1,"Pathogenic(Last reviewed: Aug 1, 2017)",1
NM_033360.4(KRAS):c.439A>G (p.Lys147Glu),KRAS,K147E,1,Cardiofaciocutaneous syndrome 2|not provided,1,Pathogenic ,1
NM_033360.4(KRAS):c.437C>T (p.Ala146Val),KRAS,A146V,1,"OCULOECTODERMAL SYNDROME, SOMATIC|Non-small cell lung carcinoma|Neoplasm of the thyroid gland|Neoplasm of the large intestine",1,"Pathogenic(Last reviewed: Aug 1, 2019)",1
NM_033360.4(KRAS):c.436G>C (p.Ala146Pro),KRAS,A146P,1,Neoplasm of the large intestine|Multiple myeloma,1,Pathogenic ,1
NM_033360.4(KRAS):c.351A>C (p.Lys117Asn),KRAS,K117N,1,Adenocarcinoma of stomach|Encephalocraniocutaneous lipomatosis|Multiple myeloma|Neoplasm of the large intestine|Carcinoma of esophagus|Malignant melanoma of skin|Hepatocellular carcinoma|not provided,1,"Pathogenic(Last reviewed: May 1, 2020)",1
NM_033360.4(KRAS):c.351A>T (p.Lys117Asn),KRAS,K117N,1,Neoplasm of the large intestine,1,"Pathogenic(Last reviewed: Oct 2, 2014)",1
NM_004985.5(KRAS):c.214A>T (p.Met72Leu),KRAS,M72L,1,Noonan syndrome,1,"Pathogenic(Last reviewed: Nov 12, 2015)",1
NM_033360.4(KRAS):c.211T>C (p.Tyr71His),KRAS,Y71H,1,Cardiofaciocutaneous syndrome 2,1,"Pathogenic(Last reviewed: Jan 15, 2013)",1
NM_004985.5(KRAS):c.197_198insTGACCTGCT (p.Met67_Arg68insAspLeuLeu),KRAS,NA,0,"Capillary Telangiectasia, Brain",1,"Pathogenic(Last reviewed: Jun 23, 2020)",1
NM_004985.5(KRAS):c.183A>C (p.Gln61His),KRAS,Q61H,1,Acute myeloid leukemia|Non-small cell lung carcinoma|Neoplasm of the large intestine|Juvenile myelomonocytic leukemia,1,Pathogenic ,1
NM_004985.5(KRAS):c.183A>T (p.Gln61His),KRAS,Q61H,1,Pancreatic adenocarcinoma|Neoplasm of the large intestine|Neoplasm of the thyroid gland|Malignant neoplasm of body of uterus|Adenocarcinoma of stomach|B-cell chronic lymphocytic leukemia|Non-small cell lung carcinoma|Acute myeloid leukemia|Multiple myeloma|Hepatocellular carcinoma|Malignant melanoma of skin|Transitional cell carcinoma of the bla…
NM_033360.4(KRAS):c.182A>C (p.Gln61Pro),KRAS,Q61P,1,Neoplasm of the large intestine|Neoplasm of the thyroid gland,1,Pathogenic ,1
NM_004985.5(KRAS):c.182A>T (p.Gln61Leu),KRAS,Q61L,1,Neoplasm of the thyroid gland|Medullary thyroid carcinoma|Neoplasm of the large intestine|Multiple myeloma|Non-small cell lung carcinoma,1,"Pathogenic(Last reviewed: Nov 2, 2011)",1
NM_004985.5(KRAS):c.181C>A (p.Gln61Lys),KRAS,Q61K,1,Neoplasm of the thyroid gland|Non-small cell lung carcinoma|Neoplasm of the large intestine,1,"Pathogenic(Last reviewed: Aug 28, 2014)",1
NM_004985.5(KRAS):c.179G>T (p.Gly60Val),KRAS,G60V,1,Noonan syndrome|Cardio-facio-cutaneous syndrome|not provided|Non-small cell lung carcinoma,1,"Pathogenic(Last reviewed: Nov 7, 2017)",1
NM_033360.4(KRAS):c.178G>A (p.Gly60Ser),KRAS,G60S,1,not provided|Rasopathy|Noonan syndrome 3,1,"Pathogenic(Last reviewed: Oct 1, 2020)",1
NM_004985.5(KRAS):c.178G>C (p.Gly60Arg),KRAS,G60R,1,Inborn genetic diseases|Noonan syndrome|Cardio-facio-cutaneous syndrome|Cardio-facio-cutaneous syndrome|Cardiofaciocutaneous syndrome 2|Rasopathy|not provided,1,"Pathogenic(Last reviewed: Apr 3, 2017)",1
NM_033360.4(KRAS):c.175G>T (p.Ala59Ser),KRAS,A59S,1,not provided,0,Pathogenic ,1
NM_033360.4(KRAS):c.175G>A (p.Ala59Thr),KRAS,A59T,1,"Bladder cancer, transitional cell, somatic|Neoplasm of the large intestine",1,Pathogenic ,1
NM_004985.5(KRAS):c.173C>T (p.Thr58Ile),KRAS,T58I,1,not provided|Rasopathy|Noonan syndrome|Noonan syndrome 3,1,"Pathogenic(Last reviewed: Apr 3, 2017)",1
NM_004985.5(KRAS):c.108A>G (p.Ile36Met),KRAS,I36M,1,Noonan syndrome|Cardio-facio-cutaneous syndrome|Rasopathy|not provided|Cardiofaciocutaneous syndrome 1,1,Pathogenic ,1
NM_004985.5(KRAS):c.101C>T (p.Pro34Leu),KRAS,P34L,1,not provided|Rasopathy|Noonan syndrome,1,"Pathogenic(Last reviewed: Apr 3, 2017)",1
NM_004985.5(KRAS):c.101C>G (p.Pro34Arg),KRAS,P34R,1,Noonan syndrome|Cardio-facio-cutaneous syndrome|Cardiofaciocutaneous syndrome 2|Noonan syndrome 3|RAS-associated autoimmune leukoproliferative disorder|Acute myeloid leukemia|Cardiofaciocutaneous syndrome 2|not provided,1,Pathogenic ,1
NM_033360.4(KRAS):c.65A>T (p.Gln22Leu),KRAS,Q22L,1,not provided,0,"Pathogenic(Last reviewed: Dec 20, 2013)",1
NM_004985.5(KRAS):c.65A>G (p.Gln22Arg),KRAS,Q22R,1,Noonan syndrome|not provided|not specified|Cardiofaciocutaneous syndrome 2|Noonan syndrome 3|Rasopathy|Noonan syndrome 3|Hereditary diffuse gastric cancer,1,"Pathogenic(Last reviewed: Apr 3, 2017)",1
NM_033360.4(KRAS):c.64C>G (p.Gln22Glu),KRAS,Q22E,1,Rasopathy,1,"Pathogenic(Last reviewed: Dec 4, 2017)",1
NM_033360.4(KRAS):c.57G>C (p.Leu19Phe),KRAS,L19F,1,"Angiosarcoma|OCULOECTODERMAL SYNDROME, SOMATIC",1,Pathogenic ,1
NM_004985.5(KRAS):c.40G>A (p.Val14Ile),KRAS,V14I,1,none provided|Noonan syndrome|Cardio-facio-cutaneous syndrome|Endometrial carcinoma|Inborn genetic diseases|not provided|Noonan syndrome|Rasopathy|Noonan syndrome 3,1,"Pathogenic(Last reviewed: Apr 3, 2017)",1
NM_033360.4(KRAS):c.38G>C (p.Gly13Ala),KRAS,G13A,1,Non-small cell lung carcinoma|Neoplasm of the large intestine,1,"Pathogenic(Last reviewed: Jul 14, 2015)",1
NM_004985.5(KRAS):c.38G>T (p.Gly13Val),KRAS,G13V,1,Neoplasm of the large intestine|Neoplasm of the thyroid gland|not provided|Non-small cell lung carcinoma,1,"Pathogenic(Last reviewed: Feb 1, 2020)",1
NM_004985.5(KRAS):c.38G>A (p.Gly13Asp),KRAS,G13D,1,"Breast adenocarcinoma|Juvenile myelomonocytic leukemia|Neoplasm of the thyroid gland|OCULOECTODERMAL SYNDROME, SOMATIC|Neoplasm of the large intestine|Inborn genetic diseases|Neoplasm of ovary|not provided|Acute myeloid leukemia|Non-small cell lung carcinoma|Nevus sebaceous|RAS-associated autoimmune leukoproliferative disorder",1,"Pathogenic(Las…
NM_033360.4(KRAS):c.37G>A (p.Gly13Ser),KRAS,G13S,1,Non-small cell lung carcinoma|Neoplasm of the thyroid gland|Neoplasm of the large intestine,1,"Pathogenic(Last reviewed: Jan 22, 2019)",1
NM_004985.5(KRAS):c.37G>T (p.Gly13Cys),KRAS,G13C,1,Neoplasm of the large intestine|Non-small cell lung carcinoma|not provided|RAS-associated autoimmune leukoproliferative disorder,1,"Pathogenic(Last reviewed: Apr 15, 2011)",1
NM_004985.5(KRAS):c.37G>C (p.Gly13Arg),KRAS,G13R,1,Neoplasm of the thyroid gland|not provided|Neoplasm of the large intestine|Non-small cell lung carcinoma|Pilocytic astrocytoma,1,"Pathogenic(Last reviewed: May 1, 2021)",1
NM_004985.5(KRAS):c.35G>T (p.Gly12Val),KRAS,G12V,1,Juvenile myelomonocytic leukemia|Neoplasm of the thyroid gland|Neoplasm of the large intestine|Neoplasm of ovary|Cerebral arteriovenous malformation|Acute myeloid leukemia|not provided|Nevus sebaceous|Carcinoma of pancreas|Non-small cell lung carcinoma,1,"Pathogenic(Last reviewed: Nov 13, 2019)",1
NM_004985.5(KRAS):c.35G>A (p.Gly12Asp),KRAS,G12D,1,Vascular Tumors Including Pyogenic Granuloma|Juvenile myelomonocytic leukemia|Neoplasm of the thyroid gland|Primary low grade serous adenocarcinoma of ovary|Neoplasm of the large intestine|Neoplasm of stomach|Neoplasm of ovary|Lung carcinoma|Rasopathy|not provided|Acute myeloid leukemia|Non-small cell lung carcinoma|Epidermal nevus|Epidermal nevu…
NM_004985.5(KRAS):c.34G>A (p.Gly12Ser),KRAS,G12S,1,Neoplasm of the large intestine|Juvenile myelomonocytic leukemia|not provided|Neoplasm of the thyroid gland|Gastric cancer|Neoplasm of ovary|Non-small cell lung carcinoma,1,"Pathogenic(Last reviewed: Feb 24, 2017)",1
NM_033360.4(KRAS):c.31_32insGGC (p.Ala11delinsGlyPro),KRAS,NA,0,not provided,0,"Pathogenic(Last reviewed: Dec 20, 1996)",1
NM_033360.4(KRAS):c.27_29dup (p.Gly10dup),KRAS,NA,0,Acute myeloid leukemia,1,"Pathogenic(Last reviewed: Nov 13, 2015)",1
NM_033360.4(KRAS):c.15A>C (p.Lys5Asn),KRAS,K5N,1,not provided,0,"Pathogenic(Last reviewed: Apr 3, 2017)",1
NM_033360.4(KRAS):c.15A>T (p.Lys5Asn),KRAS,NA,1,Inborn genetic diseases|Cardiofaciocutaneous syndrome 2|not provided|Noonan syndrome,1,"Pathogenic(Last reviewed: Nov 1, 2018)",1
GRCh37/hg19 12p13.33-q11(chr12:274676-37869301)x4,A2M|A2ML1|ABCC9|ACRBP|ACSM4|ADIPOR2|AEBP2|AICDA|AKAP3|ALG10|AMN1|ANO2|APOBEC1|APOLD1|ARHGDIB|ARNTL2|ART4|ATF7IP|ATN1|B4GALNT3|BCAT1|BCL2L14|BHLHE41|BICD1|BORCS5|C12orf4|C12orf57|C12orf60|C12orf71|C1R|C1RL|C1S|C2CD5|C3AR1|CACNA1C|CACNA2D4|CAPRIN2|CAPZA3|CCDC77|CCDC91|CCND2|CD163|CD163L1|CD27|CD4|CD69|CD9|CDCA3|CDKN1B|CHD4|CLEC12A|CLEC12B|CLEC1A|CLE…
GRCh37/hg19 12p12.3-11.23(chr12:16141429-27733325)x1,SMCO2|PLCZ1|ARNTL2|PIK3C2G|ETNK1|ST8SIA1|PDE3A|ETFRF1|CMAS|PYROXD1|SLC15A5|ABCC9|TM7SF3|SLCO1B1|PLEKHA5|SPX|SLCO1C1|LINC02909|C2CD5|BHLHE41|STK38L|IRAG2|SLCO1B3|FGFR1OP2|C12orf71|DNAI7|RECQL|DERA|ITPR2|SSPN|AEBP2|SOX5|LMNTD1|GYS2|KRAS|LMO3|MGST1|LDHB|CAPZA3|PPFIBP1|GOLT1B|KCNJ8|IAPP|INTS13|RERGL|SLCO1B7|MED21|RASSF8|SLCO1A2|BCAT1,NA,0,not provi…
GRCh37/hg19 12p13.33-11.1(chr12:173786-34496628)x3,IRAG2|PKP2|PLBD1|ABCC9|PLEKHA5|C1RL|TSPAN11|KCNA6|RBP5|CLEC4A|STRAP|MGP|C12orf4|STYK1|H2AJ|KDM5A|TAPBPL|IQSEC3|KLRD1|KLRC3|B4GALNT3|VAMP1|GUCY2C|PDE3A|PTPRO|FAM90A1|CLEC6A|NRIP2|TAS2R30|H3-5|CLEC4C|TULP3|PTPN6|TAS2R8|DDX11|AICDA|LMO3|CD163L1|CMAS|CLEC1B|ATN1|NTF3|DERA|PRH2|PRB4|NDUFA9|COPS7A|SLC15A5|HEBP1|KCNA1|CAPRIN2|SCNN1A|FOXM1|TAS2R42|GPRC5A…
GRCh37/hg19 12p13.33-q24.33(chr12:621220-133779118)x3,OASL|NDUFA9|ITPR2|KRT82|P2RX2|ISCU|KANSL2|MYRFL|TMEM119|NECAP1|MDM2|PLEKHA5|TIGAR|APOLD1|HOXC5|C12orf76|KRT18|SOX5|PFKM|LUM|ALG10|LAG3|ITGB7|C12orf54|TCP11L2|CCND2|DHH|C12orf71|MYF5|TRIAP1|PPTC7|LYZ|METTL7A|KIF21A|NACA|B3GNT4|IAPP|RPL6|EMP1|LRTM2|PLBD2|DPPA3|MDM1|HOXC13-AS|OAS1|FGD6|KRT72|SENP1|ADAMTS20|TAC3|H2AJ|NR1H4|OR6C74|RAD51AP1|ZBTB39|P…
GRCh37/hg19 12p13.33-q24.33(chr12:191619-133777645)x3,CLEC4A|ITFG2|PYROXD1|RSRC2|NTN4|RNF41|RNF10|RAB35|MAP3K12|WNT10B|ENO2|CCND2|ZNF705A|WIF1|C12orf76|GTSF1|ZNF268|NOS1|PXMP2|KSR2|DTX1|HOXC12|ATXN7L3B|PHB2|APPL2|IRAG2|VPS37B|EEA1|PIK3C2G|PRMT8|FMNL3|MRPL51|NOPCHAP1|KIF21A|RDH16|PLCZ1|CRADD|CUX2|NOP2|FAR2|KRT83|BHLHE41|CCDC60|GPR182|C12orf74|KRT6A|FAM234B|CEP83|CFAP73|MYO1H|AICDA|PLA2G1B|TMEM106C…
GRCh37/hg19 12p13.33-11.21(chr12:191619-31733044)x3,BHLHE41|NINJ2-AS1|SLCO1B3|CAPRIN2|TAS2R31|ITFG2|ZNF705A|IPO8|PRR4|REP15|SLCO1C1|CRACR2A|CDKN1B|MED21|SPSB2|SOX5|SLCO1B7|PTMS|SPX|PEX5|MRPL51|SSPN|OVCH1|CLEC2D|KDM5A|M6PR|ITPR2|A2ML1|CAPZA3|PRB4|TPI1|GPR19|B4GALNT3|PARP11|TAS2R43|ARNTL2|GALNT8|STRAP|KLRK1|C1R|LINC02909|C1S|FGF6|YBX3|GAPDH|TAS2R50|TAS2R10|TAPBPL|KLRC4|LRP6|SMCO3|TEAD4|BORCS5|TAS2R…
GRCh37/hg19 12p13.33-q11(chr12:173786-37869107)x3,MIR200C|SLC2A14|ARNTL2|MAGOHB|CLEC2D|CHD4|RBP5|LAG3|PARP11|CAPRIN2|KCNA6|VAMP1|PYROXD1|B4GALNT3|CLEC4D|WBP11|CAPZA3|FAM234B|KRAS|C12orf57|KLRG1|DPPA3|TAPBPL|ENO2|KDM5A|GRIN2B|FGFR1OP2|GNB3|EPS8|FKBP4|TAS2R10|CACNA1C|LDHB|NECAP1|TAS2R30|RERGL|TAS2R43|OLR1|ALG10|TSPAN9|NINJ2|MGP|TAS2R9|SLC2A3|PLCZ1|PHC1|BCAT1|TAS2R8|ANO2|PRR4|DNM1L|CD163|CLEC6A|NRIP…
GRCh37/hg19 12p13.33-11.1(chr12:173786-34835837)x3,NANOG|MRPL51|TSPAN9|NOP2|EPS8|KCNA1|TAS2R20|BHLHE41|VAMP1|KDM5A|PHC1|PTHLH|PRH2|LINC02909|CD4|CLEC1A|SLC2A14|TAS2R31|MANSC1|MLF2|BCAT1|PRB1|FKBP4|ZNF705A|B4GALNT3|C12orf57|GUCY2C|RECQL|CLEC7A|SSPN|AMN1|CLEC2D|PTMS|PDE3A|MGP|TAS2R19|C2CD5|OLR1|PRH1|TM7SF3|ARHGDIB|ING4|CD163|TAS2R10|COPS7A|FAM90A1|LPCAT3|KRAS|PRMT8|FGD4|C1RL|ENO2|FOXM1|H2AJ|ART4|MI…
GRCh37/hg19 12p13.33-11.1(chr12:173786-34835837)x2,3",RECQL|RAD51AP1|GNB3|SPSB2|PTPRO|TAS2R31|SLCO1B3|CD163|TAS2R9|NDUFA9|KLRF1|H3-5|DDX11|FBXL14|CLEC4A|DENND5B|TULP3|STRAP|FKBP4|CAPRIN2|YARS2|EMG1|C2CD5|C1RL|GALNT8|SLC2A3|NOP2|CLEC2D|PRH1|AEBP2|KLRC1|ABCC9|KLRB1|CLEC6A|TAS2R10|ERP27|SLCO1C1|CD9|SSPN|IPO8|C3AR1|ATF7IP|DUSP16|TIGAR|TSPAN11|FGFR1OP2|APOBEC1|P3H3|ERC1|PRH2|A2ML1|LAG3|TAS2R20|VWF|ERG…

## Sheet: Gingival
Name,Gene(s),Protein change,Binary Score of PC,Condition(s),Binary Score of conditions ,Clinical significance (Last reviewed),Binary Score CS ,Review status,Binary Score
NM_022089.4(ATP13A2):c.3057del (p.Tyr1020fs),ATP13A2,"Y1020fs, Y976fs, Y1015fs",1,"Kufor-Rakeb syndrome|Spastic paraplegia 78, autosomal recessive|not provided|Kufor-Rakeb syndrome",1,"Pathogenic/Likely pathogenic(Last reviewed: Oct 19, 2020)",1,"criteria provided, multiple submitters, no conflicts",1
NM_022089.4(ATP13A2):c.1749+442_2251+512del,ATP13A2,NA,0,Kufor-Rakeb syndrome,1,"Pathogenic(Last reviewed: Jan 7, 2020)",1,"criteria provided, single submitter",1
NM_000147.5(FUCA1):c.237del (p.Trp79fs),FUCA1,W79fs,1,Fucosidosis,1,Pathogenic,1,no assertion criteria provided,0
NM_019026.6(TMCO1):c.463C>T (p.Arg155Ter),TMCO1,"R206*, R172*, R143*",0,"Cryptorchidism|Renal agenesis|Unilateral renal agenesis|Abnormal sternum morphology|Bilateral cleft palate|Delayed speech and language development|Global developmental delay|Severely reduced visual acuity|Pulmonic stenosis|Scoliosis|Autistic disorder|Cleft palate|Hemivertebrae|Bilateral cleft lip|Strabismus|Relative macrocep…
NM_019026.6(TMCO1):c.323+3G>C,TMCO1,NA,0,"Craniofacial dysmorphism, skeletal anomalies, and mental retardation syndrome",1,"Pathogenic(Last reviewed: Jan 15, 2014)",1,"criteria provided, single submitter",1
NM_019026.6(TMCO1):c.259C>T (p.Arg87Ter),TMCO1,"R138*, R75*, R104*",1,"Craniofacial dysmorphism, skeletal anomalies, and mental retardation syndrome",1,"Pathogenic(Last reviewed: Feb 1, 2014)",1,no assertion criteria provided,0
NM_019026.6(TMCO1):c.187C>T (p.Arg63Ter),TMCO1,"R114*, R80*, R51*",1,"not provided|Craniofacial dysmorphism, skeletal anomalies, and mental retardation syndrome",1,"Pathogenic(Last reviewed: Oct 18, 2021)",1,"criteria provided, multiple submitters, no conflicts",1
NM_019026.6(TMCO1):c.139_140del (p.Gln46_Ser47insTer),TMCO1,NA,0,"Inborn genetic diseases|Craniofacial dysmorphism, skeletal anomalies, and mental retardation syndrome|not provided",1,"Pathogenic/Likely pathogenic(Last reviewed: Jun 19, 2020)",1,"criteria provided, multiple submitters, no conflicts",1
NM_019026.6(TMCO1):c.87_90del (p.Val30fs),TMCO1,V18fs,1,"Craniofacial dysmorphism, skeletal anomalies, and mental retardation syndrome",1,"Pathogenic(Last reviewed: Jul 15, 2014)",1,"criteria provided, single submitter",1
NM_172362.3(KCNH1):c.1486G>A (p.Gly496Arg),KCNH1,"G469R, G496R",1,Zimmermann-Laband syndrome 1|Inborn genetic diseases|not provided|See cases,1,"Pathogenic/Likely pathogenic(Last reviewed: Aug 31, 2021)",1,"criteria provided, multiple submitters, no conflicts",1
NM_172362.3(KCNH1):c.1480A>G (p.Ile494Val),KCNH1,"I494V, I467V",1,Zimmermann-Laband syndrome 1|Temple-Baraitser syndrome|Zimmermann-Laband syndrome 1|Temple-Baraitser syndrome|not provided,1,"Pathogenic(Last reviewed: Aug 4, 2017)",1,"criteria provided, single submitter",1
NM_002238.3(KCNH1):c.[1066G>C;974C>A],KCNH1,"V356L, V383L, S325Y, S352Y",1,Zimmermann-Laband syndrome 1,1,"Pathogenic(Last reviewed: Jun 1, 2015)",1,no assertion criteria provided,0
NM_172362.3(KCNH1):c.1147G>C (p.Val383Leu),KCNH1,"V356L, V383L",1,Zimmermann-Laband syndrome 1,1,Pathogenic,1,no assertion criteria provided,0
NM_172362.3(KCNH1):c.1135C>G (p.Leu379Val),KCNH1,"L352V, L379V",1,Zimmermann-Laband syndrome 1,1,"Pathogenic(Last reviewed: Jun 1, 2015)",1,no assertion criteria provided,0
NM_172362.3(KCNH1):c.1123G>A (p.Gly375Arg),KCNH1,"G348R, G375R",1,Zimmermann-Laband syndrome 1,1,"Pathogenic(Last reviewed: Jun 1, 2015)",1,no assertion criteria provided,0
NM_172362.3(KCNH1):c.1070G>A (p.Arg357Gln),KCNH1,"R357Q, R330Q",1,"Zimmermann-Laband syndrome 1|Temple-Baraitser syndrome|KCNH1-related disorders|not provided|Inborn genetic diseases|Abnormal facial shape|Intellectual disability, severe|Seizures",1,"Pathogenic/Likely pathogenic(Last reviewed: Mar 2, 2021)",1,"criteria provided, multiple submitters, no conflicts",1
NM_172362.3(KCNH1):c.1055C>A (p.Ser352Tyr),KCNH1,"S325Y, S352Y",1,Zimmermann-Laband syndrome 1,1,Pathogenic,1,no assertion criteria provided,0
NM_005633.4(SOS1):c.3248dup (p.Arg1084fs),SOS1,"R1084fs, R1077fs",1,Gingival fibromatosis 1,1,"Pathogenic(Last reviewed: Apr 1, 2002)",1,no assertion criteria provided,0
NM_005633.4(SOS1):c.2536G>A (p.Glu846Lys),SOS1,"E846K, E839K",1,Rasopathy|not provided|Gingival fibromatosis 1|Noonan syndrome 4|Noonan syndrome,1,"Pathogenic(Last reviewed: Apr 3, 2017)",1,reviewed by expert panel,1
NM_005633.4(SOS1):c.1656G>T (p.Arg552Ser),SOS1,"R552S, R545S",1,Rasopathy|Noonan syndrome and Noonan-related syndrome|Noonan syndrome|not provided|Gingival fibromatosis 1|Noonan syndrome 4,1,"Pathogenic(Last reviewed: May 10, 2019)",1,reviewed by expert panel,1
NM_005633.4(SOS1):c.1656G>C (p.Arg552Ser),SOS1,"R552S, R545S",1,Noonan syndrome and Noonan-related syndrome|not provided|Noonan syndrome|Gingival fibromatosis 1|Noonan syndrome 4|Rasopathy|Noonan syndrome 4|Noonan syndrome 1,1,"Pathogenic(Last reviewed: May 10, 2019)",1,reviewed by expert panel,1
NM_005633.4(SOS1):c.1655G>A (p.Arg552Lys),SOS1,"R552K, R545K",1,Noonan syndrome 1|Noonan syndrome 4|Gingival fibromatosis 1|Noonan syndrome 3|Rasopathy|Noonan syndrome|not provided,1,"Pathogenic(Last reviewed: May 10, 2019)",1,reviewed by expert panel,1
NM_005633.4(SOS1):c.1654A>G (p.Arg552Gly),SOS1,"R552G, R545G",1,Rasopathy|Gingival fibromatosis 1|Noonan syndrome 4|Noonan syndrome|not provided|Noonan syndrome 4,1,"Pathogenic(Last reviewed: Apr 3, 2017)",1,reviewed by expert panel,1
[truncated: 396 more rows]

## Sheet: PIK3CA
Name,Gene(s),Protein change,Binary Score PC,Condition(s),Binary Score conditions,Clinical significance (Last reviewed),Binary Scoring CS
[truncated: 544 more rows]
